# Supplementary material for: DUSP6 deletion protects mice and reduces disease severity in autoimmune arthritis
Source: iScience. 2024 May 31;27(6):110158. doi: 10.1016/j.isci.2024.110158 (PMC11225809; doi:10.1016/j.isci.2024.110158)
Supplement: Table S1. Gene Ontology (GO) pathways and processes enriched among the genes expressed in increased levels in DUSP6 KO spleens [file mmc2.xlsx]

## Sheet: SPL_HOMvsSPL_WT.up_GOenrich_sig
Supplemental table 1. Pathways and processes enriched among the genes expressed in increased levels in DUSP6 KO spleens.
Category	GOID	Description	GeneRatio	BgRatio	pvalue	padj	-LOG10(padj)	geneID	geneName	Count
BP	GO:0003203	endocardial cushion morphogenesis	9/464	26/16860	1.72752e-08	6.31752e-05	4.19945	ENSMUSG00000042821/ENSMUSG00000027358/ENSMUSG00000026814/ENSMUSG00000000093/ENSMUSG00000032744/ENSMUSG00000048450/ENSMUSG00000022676/ENSMUSG00000035799/ENSMUSG00000026836	Snai1/Bmp2/Eng/Tbx2/Heyl/Msx1/Snai2/Twist1/Acvr1	9
BP	GO:0003197	endocardial cushion development	10/464	38/16860	5.35888e-08	9.79871e-05	4.00883	ENSMUSG00000042821/ENSMUSG00000027358/ENSMUSG00000026814/ENSMUSG00000000093/ENSMUSG00000032744/ENSMUSG00000032216/ENSMUSG00000048450/ENSMUSG00000022676/ENSMUSG00000035799/ENSMUSG00000026836	Snai1/Bmp2/Eng/Tbx2/Heyl/Nedd4/Msx1/Snai2/Twist1/Acvr1	10
BP	GO:0001525	angiogenesis	35/464	468/16860	9.02912e-08	0.000110065	3.95835	ENSMUSG00000018593/ENSMUSG00000020681/ENSMUSG00000045680/ENSMUSG00000031740/ENSMUSG00000024620/ENSMUSG00000044338/ENSMUSG00000010311/ENSMUSG00000041046/ENSMUSG00000022114/ENSMUSG00000034730/ENSMUSG00000001552/ENSMUSG00000028195/ENSMUSG00000026814/ENSMUSG00000052336/ENSMUSG00000002289/ENSMUSG00000024486/ENSMUSG00000031502/ENSMUSG00000038146/ENSMUSG00000022883/ENSMUSG00000031503/ENSMUSG00000037568/…	Sparc/Ace/Tcf21/Mmp2/Pdgfrb/Aplnr/Optc/Ramp3/Spry2/Adgrb1/Jup/Cyr61/Eng/Cx3cr1/Angptl4/Hbegf/Col4a1/Notch3/Robo1/Col4a2/Vash2/Ackr3/Amotl2/Tek/Fzd8/Ccbe1/Nrp2/Ccl24/Sema5a/Ihh/Ptk2/Acvr1/Ephb4/Col8a2/Spred1	35
BP	GO:0002009	morphogenesis of an epithelium	35/464	493/16860	3.16179e-07	0.000289066	3.539	ENSMUSG00000037211/ENSMUSG00000045680/ENSMUSG00000032965/ENSMUSG00000031740/ENSMUSG00000026235/ENSMUSG00000042207/ENSMUSG00000042821/ENSMUSG00000022114/ENSMUSG00000027358/ENSMUSG00000028195/ENSMUSG00000026814/ENSMUSG00000000093/ENSMUSG00000030084/ENSMUSG00000024486/ENSMUSG00000013089/ENSMUSG00000031502/ENSMUSG00000049723/ENSMUSG00000029381/ENSMUSG00000022883/ENSMUSG00000023972/ENSMUSG00000006386/…	Spry1/Tcf21/Ift57/Mmp2/Epha4/Kdm5b/Snai1/Spry2/Bmp2/Cyr61/Eng/Tbx2/Plxna1/Hbegf/Etv5/Col4a1/Mmp12/Shroom3/Robo1/Ptk7/Tek/Ryk/Lrp5/Frzb/Ctsl/Adamts12/Snai2/Sema5a/Mthfd1l/Ihh/Twist1/Fgfr3/Acvr1/Astn2/Fzd1	35
BP	GO:0060317	cardiac epithelial to mesenchymal transition	8/464	27/16860	4.34115e-07	0.000317512	3.49824	ENSMUSG00000042821/ENSMUSG00000027358/ENSMUSG00000026814/ENSMUSG00000032744/ENSMUSG00000048450/ENSMUSG00000022676/ENSMUSG00000035799/ENSMUSG00000026836	Snai1/Bmp2/Eng/Heyl/Msx1/Snai2/Twist1/Acvr1	8
BP	GO:0070371	ERK1 and ERK2 cascade	26/464	312/16860	5.60532e-07	0.000341644	3.46643	ENSMUSG00000037211/ENSMUSG00000026390/ENSMUSG00000024190/ENSMUSG00000024427/ENSMUSG00000024620/ENSMUSG00000026235/ENSMUSG00000041046/ENSMUSG00000024621/ENSMUSG00000022114/ENSMUSG00000027358/ENSMUSG00000028195/ENSMUSG00000048581/ENSMUSG00000035373/ENSMUSG00000044337/ENSMUSG00000006386/ENSMUSG00000048376/ENSMUSG00000026614/ENSMUSG00000032547/ENSMUSG00000004814/ENSMUSG00000046447/ENSMUSG00000020400/…	Spry1/Marco/Dusp1/Spry4/Pdgfrb/Epha4/Ramp3/Csf1r/Spry2/Bmp2/Cyr61/E130311K13Rik/Ccl7/Ackr3/Tek/F2r/Slc30a10/Ryk/Ccl24/Camk2n1/Tnip1/Fgfr3/Trf/Fgfbp3/Ephb4/Spred1	26
BP	GO:0070372	regulation of ERK1 and ERK2 cascade	25/464	295/16860	6.78878e-07	0.000354665	3.45018	ENSMUSG00000037211/ENSMUSG00000026390/ENSMUSG00000024190/ENSMUSG00000024427/ENSMUSG00000024620/ENSMUSG00000026235/ENSMUSG00000041046/ENSMUSG00000024621/ENSMUSG00000022114/ENSMUSG00000027358/ENSMUSG00000028195/ENSMUSG00000048581/ENSMUSG00000035373/ENSMUSG00000044337/ENSMUSG00000006386/ENSMUSG00000048376/ENSMUSG00000026614/ENSMUSG00000032547/ENSMUSG00000004814/ENSMUSG00000046447/ENSMUSG00000020400/…	Spry1/Marco/Dusp1/Spry4/Pdgfrb/Epha4/Ramp3/Csf1r/Spry2/Bmp2/Cyr61/E130311K13Rik/Ccl7/Ackr3/Tek/F2r/Slc30a10/Ryk/Ccl24/Camk2n1/Tnip1/Fgfr3/Fgfbp3/Ephb4/Spred1	25
BP	GO:0003198	epithelial to mesenchymal transition involved in endocardial cushion formation	6/464	15/16860	1.70493e-06	0.000779366	3.10826	ENSMUSG00000042821/ENSMUSG00000026814/ENSMUSG00000032744/ENSMUSG00000048450/ENSMUSG00000022676/ENSMUSG00000026836	Snai1/Eng/Heyl/Msx1/Snai2/Acvr1	6
BP	GO:0072132	mesenchyme morphogenesis	9/464	43/16860	2.05679e-06	0.000835742	3.07793	ENSMUSG00000042821/ENSMUSG00000027358/ENSMUSG00000026814/ENSMUSG00000000093/ENSMUSG00000032744/ENSMUSG00000048450/ENSMUSG00000022676/ENSMUSG00000035799/ENSMUSG00000026836	Snai1/Bmp2/Eng/Tbx2/Heyl/Msx1/Snai2/Twist1/Acvr1	9
BP	GO:0003272	endocardial cushion formation	6/464	18/16860	5.89398e-06	0.00215543	2.66647	ENSMUSG00000042821/ENSMUSG00000026814/ENSMUSG00000032744/ENSMUSG00000048450/ENSMUSG00000022676/ENSMUSG00000026836	Snai1/Eng/Heyl/Msx1/Snai2/Acvr1	6
BP	GO:0032963	collagen metabolic process	11/464	85/16860	2.07508e-05	0.00689868	2.16123	ENSMUSG00000020810/ENSMUSG00000031740/ENSMUSG00000024620/ENSMUSG00000026814/ENSMUSG00000020695/ENSMUSG00000029468/ENSMUSG00000028111/ENSMUSG00000048376/ENSMUSG00000023191/ENSMUSG00000006538/ENSMUSG00000054252	Cygb/Mmp2/Pdgfrb/Eng/Mrc2/P2rx7/Ctsk/F2r/P3h3/Ihh/Fgfr3	11
BP	GO:0061035	regulation of cartilage development	9/464	59/16860	3.10302e-05	0.00945646	2.02427	ENSMUSG00000051279/ENSMUSG00000027358/ENSMUSG00000028195/ENSMUSG00000049691/ENSMUSG00000022098/ENSMUSG00000039004/ENSMUSG00000027004/ENSMUSG00000047497/ENSMUSG00000022676	Gdf6/Bmp2/Cyr61/Nkx3-2/Bmp1/Bmp6/Frzb/Adamts12/Snai2	9
BP	GO:0051216	cartilage development	15/464	162/16860	4.22603e-05	0.0118881	1.92489	ENSMUSG00000051279/ENSMUSG00000042821/ENSMUSG00000027358/ENSMUSG00000028195/ENSMUSG00000049691/ENSMUSG00000022098/ENSMUSG00000030607/ENSMUSG00000039004/ENSMUSG00000027004/ENSMUSG00000048450/ENSMUSG00000047497/ENSMUSG00000022676/ENSMUSG00000027523/ENSMUSG00000006538/ENSMUSG00000054252	Gdf6/Snai1/Bmp2/Cyr61/Nkx3-2/Bmp1/Acan/Bmp6/Frzb/Msx1/Adamts12/Snai2/Gnas/Ihh/Fgfr3	15
BP	GO:0061448	connective tissue development	18/464	226/16860	5.63124e-05	0.0141284	1.84991	ENSMUSG00000051279/ENSMUSG00000024620/ENSMUSG00000042821/ENSMUSG00000027358/ENSMUSG00000028195/ENSMUSG00000049691/ENSMUSG00000022098/ENSMUSG00000030607/ENSMUSG00000039004/ENSMUSG00000024913/ENSMUSG00000027004/ENSMUSG00000036580/ENSMUSG00000048450/ENSMUSG00000047497/ENSMUSG00000022676/ENSMUSG00000027523/ENSMUSG00000006538/ENSMUSG00000054252	Gdf6/Pdgfrb/Snai1/Bmp2/Cyr61/Nkx3-2/Bmp1/Acan/Bmp6/Lrp5/Frzb/Spg20/Msx1/Adamts12/Snai2/Gnas/Ihh/Fgfr3	18
BP	GO:0030198	extracellular matrix organization	17/464	206/16860	5.7951e-05	0.0141284	1.84991	ENSMUSG00000021186/ENSMUSG00000028195/ENSMUSG00000026814/ENSMUSG00000025213/ENSMUSG00000031502/ENSMUSG00000015829/ENSMUSG00000022371/ENSMUSG00000030607/ENSMUSG00000005397/ENSMUSG00000026574/ENSMUSG00000022231/ENSMUSG00000107283/ENSMUSG00000006538/ENSMUSG00000022607/ENSMUSG00000020674/ENSMUSG00000046618/ENSMUSG00000033420	Fbln5/Cyr61/Eng/Kazald1/Col4a1/Tnr/Col14a1/Acan/Nid1/Dpt/Sema5a/Mpv17/Ihh/Ptk2/Pxdn/Olfml2a/Antxr1	17
BP	GO:0071772	response to BMP	14/464	150/16860	6.93818e-05	0.0146995	1.8327	ENSMUSG00000051279/ENSMUSG00000027358/ENSMUSG00000028195/ENSMUSG00000026814/ENSMUSG00000032744/ENSMUSG00000029096/ENSMUSG00000039004/ENSMUSG00000027204/ENSMUSG00000036580/ENSMUSG00000048450/ENSMUSG00000047497/ENSMUSG00000021943/ENSMUSG00000026836/ENSMUSG00000044674	Gdf6/Bmp2/Cyr61/Eng/Heyl/Htra3/Bmp6/Fbn1/Spg20/Msx1/Adamts12/Gdf10/Acvr1/Fzd1	14
BP	GO:0071773	cellular response to BMP stimulus	14/464	150/16860	6.93818e-05	0.0146995	1.8327	ENSMUSG00000051279/ENSMUSG00000027358/ENSMUSG00000028195/ENSMUSG00000026814/ENSMUSG00000032744/ENSMUSG00000029096/ENSMUSG00000039004/ENSMUSG00000027204/ENSMUSG00000036580/ENSMUSG00000048450/ENSMUSG00000047497/ENSMUSG00000021943/ENSMUSG00000026836/ENSMUSG00000044674	Gdf6/Bmp2/Cyr61/Eng/Heyl/Htra3/Bmp6/Fbn1/Spg20/Msx1/Adamts12/Gdf10/Acvr1/Fzd1	14
BP	GO:0060562	epithelial tube morphogenesis	23/464	340/16860	7.23519e-05	0.0146995	1.8327	ENSMUSG00000037211/ENSMUSG00000045680/ENSMUSG00000032965/ENSMUSG00000026235/ENSMUSG00000042207/ENSMUSG00000022114/ENSMUSG00000027358/ENSMUSG00000026814/ENSMUSG00000000093/ENSMUSG00000013089/ENSMUSG00000031502/ENSMUSG00000029381/ENSMUSG00000022883/ENSMUSG00000023972/ENSMUSG00000006386/ENSMUSG00000024913/ENSMUSG00000047497/ENSMUSG00000022231/ENSMUSG00000040675/ENSMUSG00000006538/ENSMUSG00000035799/…	Spry1/Tcf21/Ift57/Epha4/Kdm5b/Spry2/Bmp2/Eng/Tbx2/Etv5/Col4a1/Shroom3/Robo1/Ptk7/Tek/Lrp5/Adamts12/Sema5a/Mthfd1l/Ihh/Twist1/Acvr1/Fzd1	23
BP	GO:0006029	proteoglycan metabolic process	9/464	66/16860	7.71051e-05	0.0148407	1.82855	ENSMUSG00000027358/ENSMUSG00000031375/ENSMUSG00000060402/ENSMUSG00000030607/ENSMUSG00000062184/ENSMUSG00000047497/ENSMUSG00000006538/ENSMUSG00000037347/ENSMUSG00000039308	Bmp2/Bgn/Chst8/Acan/Hs6st2/Adamts12/Ihh/Chst7/Ndst2	9
BP	GO:0090287	regulation of cellular response to growth factor	18/464	237/16860	0.000103794	0.0183492	1.73638	ENSMUSG00000037211/ENSMUSG00000024427/ENSMUSG00000022114/ENSMUSG00000028195/ENSMUSG00000026814/ENSMUSG00000044461/ENSMUSG00000022883/ENSMUSG00000029096/ENSMUSG00000006386/ENSMUSG00000046318/ENSMUSG00000032216/ENSMUSG00000027204/ENSMUSG00000036580/ENSMUSG00000048450/ENSMUSG00000047497/ENSMUSG00000024168/ENSMUSG00000047632/ENSMUSG00000044674	Spry1/Spry4/Spry2/Cyr61/Eng/Shisa2/Robo1/Htra3/Tek/Ccbe1/Nedd4/Fbn1/Spg20/Msx1/Adamts12/Tmem204/Fgfbp3/Fzd1	18
BP	GO:0001655	urogenital system development	21/464	303/16860	0.000105368	0.0183492	1.73638	ENSMUSG00000037211/ENSMUSG00000020681/ENSMUSG00000045680/ENSMUSG00000031740/ENSMUSG00000024620/ENSMUSG00000026235/ENSMUSG00000102692/ENSMUSG00000027358/ENSMUSG00000032744/ENSMUSG00000031502/ENSMUSG00000038146/ENSMUSG00000029994/ENSMUSG00000006386/ENSMUSG00000039004/ENSMUSG00000020758/ENSMUSG00000005397/ENSMUSG00000027204/ENSMUSG00000107283/ENSMUSG00000024392/ENSMUSG00000026836/ENSMUSG00000028565	Spry1/Ace/Tcf21/Mmp2/Pdgfrb/Epha4/Dchs2/Bmp2/Heyl/Col4a1/Notch3/Anxa4/Tek/Bmp6/Itgb4/Nid1/Fbn1/Mpv17/Bag6/Acvr1/Nfia	21
BP	GO:0070374	positive regulation of ERK1 and ERK2 cascade	17/464	220/16860	0.000130296	0.0216588	1.66437	ENSMUSG00000026390/ENSMUSG00000024620/ENSMUSG00000026235/ENSMUSG00000041046/ENSMUSG00000024621/ENSMUSG00000022114/ENSMUSG00000027358/ENSMUSG00000035373/ENSMUSG00000044337/ENSMUSG00000006386/ENSMUSG00000048376/ENSMUSG00000026614/ENSMUSG00000032547/ENSMUSG00000004814/ENSMUSG00000054252/ENSMUSG00000047632/ENSMUSG00000029710	Marco/Pdgfrb/Epha4/Ramp3/Csf1r/Spry2/Bmp2/Ccl7/Ackr3/Tek/F2r/Slc30a10/Ryk/Ccl24/Fgfr3/Fgfbp3/Ephb4	17
BP	GO:0001667	ameboidal-type cell migration	23/464	355/16860	0.000137996	0.0219414	1.65874	ENSMUSG00000018593/ENSMUSG00000020810/ENSMUSG00000034730/ENSMUSG00000001552/ENSMUSG00000024486/ENSMUSG00000049723/ENSMUSG00000022883/ENSMUSG00000032531/ENSMUSG00000071856/ENSMUSG00000006386/ENSMUSG00000046318/ENSMUSG00000039713/ENSMUSG00000024913/ENSMUSG00000020758/ENSMUSG00000025969/ENSMUSG00000022676/ENSMUSG00000022231/ENSMUSG00000031217/ENSMUSG00000022607/ENSMUSG00000035799/ENSMUSG00000026836/…	Sparc/Cygb/Adgrb1/Jup/Hbegf/Mmp12/Robo1/Amotl2/Mcc/Tek/Ccbe1/Plekhg5/Lrp5/Itgb4/Nrp2/Snai2/Sema5a/Efnb1/Ptk2/Twist1/Acvr1/Ephb4/Spred1	23
BP	GO:0072001	renal system development	19/464	266/16860	0.00015085	0.0229858	1.63854	ENSMUSG00000037211/ENSMUSG00000020681/ENSMUSG00000045680/ENSMUSG00000024620/ENSMUSG00000026235/ENSMUSG00000102692/ENSMUSG00000027358/ENSMUSG00000032744/ENSMUSG00000031502/ENSMUSG00000038146/ENSMUSG00000029994/ENSMUSG00000006386/ENSMUSG00000039004/ENSMUSG00000020758/ENSMUSG00000005397/ENSMUSG00000027204/ENSMUSG00000107283/ENSMUSG00000024392/ENSMUSG00000028565	Spry1/Ace/Tcf21/Pdgfrb/Epha4/Dchs2/Bmp2/Heyl/Col4a1/Notch3/Anxa4/Tek/Bmp6/Itgb4/Nid1/Fbn1/Mpv17/Bag6/Nfia	19
BP	GO:0043062	extracellular structure organization	18/464	246/16860	0.000165936	0.0242732	1.61487	ENSMUSG00000021186/ENSMUSG00000028195/ENSMUSG00000026814/ENSMUSG00000025213/ENSMUSG00000031502/ENSMUSG00000018800/ENSMUSG00000015829/ENSMUSG00000022371/ENSMUSG00000030607/ENSMUSG00000005397/ENSMUSG00000026574/ENSMUSG00000022231/ENSMUSG00000107283/ENSMUSG00000006538/ENSMUSG00000022607/ENSMUSG00000020674/ENSMUSG00000046618/ENSMUSG00000033420	Fbln5/Cyr61/Eng/Kazald1/Col4a1/Abca5/Tnr/Col14a1/Acan/Nid1/Dpt/Sema5a/Mpv17/Ihh/Ptk2/Pxdn/Olfml2a/Antxr1	18
BP	GO:0008038	neuron recognition	6/464	33/16860	0.000247717	0.0348176	1.4582	ENSMUSG00000053024/ENSMUSG00000026235/ENSMUSG00000022883/ENSMUSG00000033585/ENSMUSG00000022231/ENSMUSG00000044288	Cntn2/Epha4/Robo1/Ndn/Sema5a/Cnr1	6
BP	GO:0003007	heart morphogenesis	17/464	234/16860	0.000272064	0.0348176	1.4582	ENSMUSG00000032965/ENSMUSG00000042821/ENSMUSG00000027358/ENSMUSG00000028195/ENSMUSG00000026814/ENSMUSG00000000093/ENSMUSG00000032744/ENSMUSG00000006386/ENSMUSG00000025969/ENSMUSG00000032216/ENSMUSG00000048450/ENSMUSG00000022676/ENSMUSG00000006538/ENSMUSG00000035799/ENSMUSG00000026836/ENSMUSG00000029710/ENSMUSG00000044674	Ift57/Snai1/Bmp2/Cyr61/Eng/Tbx2/Heyl/Tek/Nrp2/Nedd4/Msx1/Snai2/Ihh/Twist1/Acvr1/Ephb4/Fzd1	17
BP	GO:0007413	axonal fasciculation	5/464	22/16860	0.000276104	0.0348176	1.4582	ENSMUSG00000053024/ENSMUSG00000026235/ENSMUSG00000033585/ENSMUSG00000022231/ENSMUSG00000044288	Cntn2/Epha4/Ndn/Sema5a/Cnr1	5
BP	GO:0106030	neuron projection fasciculation	5/464	22/16860	0.000276104	0.0348176	1.4582	ENSMUSG00000053024/ENSMUSG00000026235/ENSMUSG00000033585/ENSMUSG00000022231/ENSMUSG00000044288	Cntn2/Epha4/Ndn/Sema5a/Cnr1	5
BP	GO:0016339	calcium-dependent cell-cell adhesion via plasma membrane cell adhesion molecules	6/464	34/16860	0.000293883	0.0358244	1.44582	ENSMUSG00000000325/ENSMUSG00000037892/ENSMUSG00000036510/ENSMUSG00000024440/ENSMUSG00000047910/ENSMUSG00000039155	Arvcf/Pcdh18/Cdh8/Pcdh12/Pcdhb16/Cdh26	6
BP	GO:0050673	epithelial cell proliferation	23/464	375/16860	0.000305207	0.0360045	1.44364	ENSMUSG00000018593/ENSMUSG00000032965/ENSMUSG00000042207/ENSMUSG00000044338/ENSMUSG00000027358/ENSMUSG00000026814/ENSMUSG00000049723/ENSMUSG00000022883/ENSMUSG00000097993/ENSMUSG00000037568/ENSMUSG00000071856/ENSMUSG00000006386/ENSMUSG00000039004/ENSMUSG00000019874/ENSMUSG00000021477/ENSMUSG00000004814/ENSMUSG00000022676/ENSMUSG00000022231/ENSMUSG00000006538/ENSMUSG00000035799/ENSMUSG00000054252/…	Sparc/Ift57/Kdm5b/Aplnr/Bmp2/Eng/Mmp12/Robo1/Ptprv/Vash2/Mcc/Tek/Bmp6/Fabp7/Ctsl/Ccl24/Snai2/Sema5a/Ihh/Twist1/Fgfr3/Igfbp3/Col8a2	23
BP	GO:0060485	mesenchyme development	17/464	237/16860	0.000315788	0.0360886	1.44263	ENSMUSG00000045680/ENSMUSG00000042821/ENSMUSG00000035873/ENSMUSG00000027358/ENSMUSG00000026814/ENSMUSG00000000093/ENSMUSG00000032744/ENSMUSG00000023972/ENSMUSG00000025969/ENSMUSG00000027004/ENSMUSG00000032216/ENSMUSG00000048450/ENSMUSG00000022676/ENSMUSG00000031217/ENSMUSG00000020260/ENSMUSG00000035799/ENSMUSG00000026836	Tcf21/Snai1/Pawr/Bmp2/Eng/Tbx2/Heyl/Ptk7/Nrp2/Frzb/Nedd4/Msx1/Snai2/Efnb1/Pofut2/Twist1/Acvr1	17
BP	GO:0003181	atrioventricular valve morphogenesis	5/464	23/16860	0.00034488	0.038219	1.41772	ENSMUSG00000027358/ENSMUSG00000028195/ENSMUSG00000032744/ENSMUSG00000035799/ENSMUSG00000026836	Bmp2/Cyr61/Heyl/Twist1/Acvr1	5
BP	GO:0008037	cell recognition	11/464	117/16860	0.000383986	0.041301	1.38404	ENSMUSG00000053024/ENSMUSG00000065987/ENSMUSG00000026235/ENSMUSG00000034730/ENSMUSG00000022883/ENSMUSG00000033585/ENSMUSG00000022231/ENSMUSG00000062300/ENSMUSG00000054793/ENSMUSG00000032076/ENSMUSG00000044288	Cntn2/Cd209b/Epha4/Adgrb1/Robo1/Ndn/Sema5a/Nectin2/Cadm4/Cadm1/Cnr1	11
BP	GO:0098742	cell-cell adhesion via plasma-membrane adhesion molecules	13/464	157/16860	0.000408871	0.0427201	1.36937	ENSMUSG00000000325/ENSMUSG00000037892/ENSMUSG00000027358/ENSMUSG00000036510/ENSMUSG00000024440/ENSMUSG00000022883/ENSMUSG00000039953/ENSMUSG00000062300/ENSMUSG00000047910/ENSMUSG00000054793/ENSMUSG00000032076/ENSMUSG00000026836/ENSMUSG00000039155	Arvcf/Pcdh18/Bmp2/Cdh8/Pcdh12/Robo1/Clstn1/Nectin2/Pcdhb16/Cadm4/Cadm1/Acvr1/Cdh26	13
BP	GO:0001501	skeletal system development	25/464	433/16860	0.000420542	0.0427201	1.36937	ENSMUSG00000018593/ENSMUSG00000051279/ENSMUSG00000031740/ENSMUSG00000024620/ENSMUSG00000042821/ENSMUSG00000027358/ENSMUSG00000028195/ENSMUSG00000029468/ENSMUSG00000049691/ENSMUSG00000022098/ENSMUSG00000030607/ENSMUSG00000039004/ENSMUSG00000032547/ENSMUSG00000024913/ENSMUSG00000027004/ENSMUSG00000027204/ENSMUSG00000048450/ENSMUSG00000047497/ENSMUSG00000022676/ENSMUSG00000040675/ENSMUSG00000027523/…	Sparc/Gdf6/Mmp2/Pdgfrb/Snai1/Bmp2/Cyr61/P2rx7/Nkx3-2/Bmp1/Acan/Bmp6/Ryk/Lrp5/Frzb/Fbn1/Msx1/Adamts12/Snai2/Mthfd1l/Gnas/Cadm1/Ihh/Twist1/Fgfr3	25
BP	GO:0034330	cell junction organization	16/464	222/16860	0.00044596	0.0440777	1.35578	ENSMUSG00000068876/ENSMUSG00000020681/ENSMUSG00000042821/ENSMUSG00000024621/ENSMUSG00000001552/ENSMUSG00000036510/ENSMUSG00000037712/ENSMUSG00000006386/ENSMUSG00000048376/ENSMUSG00000020758/ENSMUSG00000022676/ENSMUSG00000041845/ENSMUSG00000015143/ENSMUSG00000022607/ENSMUSG00000039155/ENSMUSG00000031985	Cgn/Ace/Snai1/Csf1r/Jup/Cdh8/Fermt2/Tek/F2r/Itgb4/Snai2/Rhod/Actn1/Ptk2/Cdh26/Gnpat	16
BP	GO:0034329	cell junction assembly	14/464	180/16860	0.000469748	0.0447721	1.34899	ENSMUSG00000068876/ENSMUSG00000020681/ENSMUSG00000042821/ENSMUSG00000001552/ENSMUSG00000036510/ENSMUSG00000037712/ENSMUSG00000006386/ENSMUSG00000020758/ENSMUSG00000022676/ENSMUSG00000041845/ENSMUSG00000015143/ENSMUSG00000022607/ENSMUSG00000039155/ENSMUSG00000031985	Cgn/Ace/Snai1/Jup/Cdh8/Fermt2/Tek/Itgb4/Snai2/Rhod/Actn1/Ptk2/Cdh26/Gnpat	14
BP	GO:0045216	cell-cell junction organization	15/464	203/16860	0.00051389	0.0447721	1.34899	ENSMUSG00000068876/ENSMUSG00000020681/ENSMUSG00000042821/ENSMUSG00000024621/ENSMUSG00000001552/ENSMUSG00000036510/ENSMUSG00000037712/ENSMUSG00000006386/ENSMUSG00000048376/ENSMUSG00000022676/ENSMUSG00000041845/ENSMUSG00000015143/ENSMUSG00000022607/ENSMUSG00000039155/ENSMUSG00000031985	Cgn/Ace/Snai1/Csf1r/Jup/Cdh8/Fermt2/Tek/F2r/Snai2/Rhod/Actn1/Ptk2/Cdh26/Gnpat	15
BP	GO:0061138	morphogenesis of a branching epithelium	15/464	203/16860	0.00051389	0.0447721	1.34899	ENSMUSG00000037211/ENSMUSG00000045680/ENSMUSG00000042207/ENSMUSG00000022114/ENSMUSG00000027358/ENSMUSG00000026814/ENSMUSG00000030084/ENSMUSG00000013089/ENSMUSG00000031502/ENSMUSG00000006386/ENSMUSG00000024913/ENSMUSG00000022676/ENSMUSG00000022231/ENSMUSG00000006538/ENSMUSG00000026836	Spry1/Tcf21/Kdm5b/Spry2/Bmp2/Eng/Plxna1/Etv5/Col4a1/Tek/Lrp5/Snai2/Sema5a/Ihh/Acvr1	15
BP	GO:0050808	synapse organization	20/464	317/16860	0.000520379	0.0447721	1.34899	ENSMUSG00000053024/ENSMUSG00000026235/ENSMUSG00000034730/ENSMUSG00000036295/ENSMUSG00000013089/ENSMUSG00000031502/ENSMUSG00000015829/ENSMUSG00000039953/ENSMUSG00000048376/ENSMUSG00000063687/ENSMUSG00000032216/ENSMUSG00000047910/ENSMUSG00000041936/ENSMUSG00000037855/ENSMUSG00000035357/ENSMUSG00000032076/ENSMUSG00000022607/ENSMUSG00000031985/ENSMUSG00000026965/ENSMUSG00000028565	Cntn2/Epha4/Adgrb1/Lrrn3/Etv5/Col4a1/Tnr/Clstn1/F2r/Pcdhb5/Nedd4/Pcdhb16/Agrn/Zfp365/Pdzrn3/Cadm1/Ptk2/Gnpat/Anapc2/Nfia	20
BP	GO:0003171	atrioventricular valve development	5/464	25/16860	0.000520399	0.0447721	1.34899	ENSMUSG00000027358/ENSMUSG00000028195/ENSMUSG00000032744/ENSMUSG00000035799/ENSMUSG00000026836	Bmp2/Cyr61/Heyl/Twist1/Acvr1	5
BP	GO:0030509	BMP signaling pathway	12/464	141/16860	0.000528089	0.0447721	1.34899	ENSMUSG00000051279/ENSMUSG00000027358/ENSMUSG00000028195/ENSMUSG00000026814/ENSMUSG00000029096/ENSMUSG00000039004/ENSMUSG00000027204/ENSMUSG00000036580/ENSMUSG00000048450/ENSMUSG00000021943/ENSMUSG00000026836/ENSMUSG00000044674	Gdf6/Bmp2/Cyr61/Eng/Htra3/Bmp6/Fbn1/Spg20/Msx1/Gdf10/Acvr1/Fzd1	12
BP	GO:0070373	negative regulation of ERK1 and ERK2 cascade	8/464	68/16860	0.000538685	0.0447721	1.34899	ENSMUSG00000037211/ENSMUSG00000024190/ENSMUSG00000024427/ENSMUSG00000022114/ENSMUSG00000048581/ENSMUSG00000046447/ENSMUSG00000020400/ENSMUSG00000027351	Spry1/Dusp1/Spry4/Spry2/E130311K13Rik/Camk2n1/Tnip1/Spred1	8
BP	GO:0061564	axon development	25/464	442/16860	0.000568164	0.0461728	1.33561	ENSMUSG00000053024/ENSMUSG00000020431/ENSMUSG00000028556/ENSMUSG00000031740/ENSMUSG00000026235/ENSMUSG00000024621/ENSMUSG00000030084/ENSMUSG00000036295/ENSMUSG00000049580/ENSMUSG00000022883/ENSMUSG00000015829/ENSMUSG00000058897/ENSMUSG00000026797/ENSMUSG00000032547/ENSMUSG00000025969/ENSMUSG00000033585/ENSMUSG00000036580/ENSMUSG00000022231/ENSMUSG00000031217/ENSMUSG00000041936/ENSMUSG00000041577/…	Cntn2/Adcy1/Dock7/Mmp2/Epha4/Csf1r/Plxna1/Lrrn3/Tsku/Robo1/Tnr/Col25a1/Stxbp1/Ryk/Nrp2/Ndn/Spg20/Sema5a/Efnb1/Agrn/Prelp/Ptk2/Cnr1/Fgfr3/Anapc2	25
BP	GO:0001649	osteoblast differentiation	13/464	164/16860	0.000619926	0.0492841	1	ENSMUSG00000027358/ENSMUSG00000028195/ENSMUSG00000039004/ENSMUSG00000024913/ENSMUSG00000022676/ENSMUSG00000021943/ENSMUSG00000027523/ENSMUSG00000006538/ENSMUSG00000022607/ENSMUSG00000035799/ENSMUSG00000026836/ENSMUSG00000020427/ENSMUSG00000044674	Bmp2/Cyr61/Bmp6/Lrp5/Snai2/Gdf10/Gnas/Ihh/Ptk2/Twist1/Acvr1/Igfbp3/Fzd1	13
CC	GO:0031012	extracellular matrix	43/467	404/16902	3.09337e-14	1.13527e-11	10.9449	ENSMUSG00000018593/ENSMUSG00000037379/ENSMUSG00000021186/ENSMUSG00000033825/ENSMUSG00000031740/ENSMUSG00000010311/ENSMUSG00000028195/ENSMUSG00000031375/ENSMUSG00000002289/ENSMUSG00000025213/ENSMUSG00000036295/ENSMUSG00000031502/ENSMUSG00000049723/ENSMUSG00000015829/ENSMUSG00000031503/ENSMUSG00000031790/ENSMUSG00000047730/ENSMUSG00000022371/ENSMUSG00000022098/ENSMUSG00000030981/ENSMUSG00000030607/…	Sparc/Spon2/Fbln5/Tpsb2/Mmp2/Optc/Cyr61/Bgn/Angptl4/Kazald1/Lrrn3/Col4a1/Mmp12/Tnr/Col4a2/Mmp15/Fcgbp/Col14a1/Bmp1/Mmp21/Acan/Ccbe1/Itgb4/Nid1/Coch/Fbn1/Cilp2/Dpt/Adamts12/Gdf10/Mmp23/Pcsk6/Agrn/Ltbp4/Prelp/Ihh/Pxdn/Col6a1/Olfml2a/Trf/Fgfbp3/Cfp/Col8a2	43
CC	GO:0005578	proteinaceous extracellular matrix	35/467	329/16902	8.57012e-12	1.57262e-09	8.80338	ENSMUSG00000018593/ENSMUSG00000037379/ENSMUSG00000021186/ENSMUSG00000031740/ENSMUSG00000010311/ENSMUSG00000028195/ENSMUSG00000031375/ENSMUSG00000002289/ENSMUSG00000025213/ENSMUSG00000036295/ENSMUSG00000031502/ENSMUSG00000049723/ENSMUSG00000015829/ENSMUSG00000031503/ENSMUSG00000047730/ENSMUSG00000022371/ENSMUSG00000022098/ENSMUSG00000030607/ENSMUSG00000046318/ENSMUSG00000020758/ENSMUSG00000005397/…	Sparc/Spon2/Fbln5/Mmp2/Optc/Cyr61/Bgn/Angptl4/Kazald1/Lrrn3/Col4a1/Mmp12/Tnr/Col4a2/Fcgbp/Col14a1/Bmp1/Acan/Ccbe1/Itgb4/Nid1/Coch/Fbn1/Cilp2/Dpt/Adamts12/Agrn/Ltbp4/Prelp/Ihh/Pxdn/Col6a1/Olfml2a/Trf/Col8a2	35
CC	GO:0044420	extracellular matrix component	12/467	126/16902	0.00019385	0.0181842	1.74031	ENSMUSG00000018593/ENSMUSG00000021186/ENSMUSG00000031502/ENSMUSG00000015829/ENSMUSG00000031503/ENSMUSG00000030607/ENSMUSG00000020758/ENSMUSG00000005397/ENSMUSG00000027204/ENSMUSG00000041936/ENSMUSG00000032554/ENSMUSG00000056174	Sparc/Fbln5/Col4a1/Tnr/Col4a2/Acan/Itgb4/Nid1/Fbn1/Agrn/Trf/Col8a2	12
CC	GO:0043235	receptor complex	22/467	339/16902	0.000198193	0.0181842	1.74031	ENSMUSG00000024620/ENSMUSG00000026235/ENSMUSG00000041046/ENSMUSG00000024621/ENSMUSG00000027358/ENSMUSG00000026814/ENSMUSG00000030084/ENSMUSG00000031343/ENSMUSG00000043496/ENSMUSG00000038146/ENSMUSG00000025892/ENSMUSG00000006386/ENSMUSG00000032547/ENSMUSG00000024913/ENSMUSG00000020758/ENSMUSG00000054252/ENSMUSG00000039579/ENSMUSG00000026836/ENSMUSG00000032554/ENSMUSG00000029710/ENSMUSG00000031169/…	Pdgfrb/Epha4/Ramp3/Csf1r/Bmp2/Eng/Plxna1/Gabra3/Tril/Notch3/Gria4/Tek/Ryk/Lrp5/Itgb4/Fgfr3/Grin3a/Acvr1/Trf/Ephb4/Porcn/Grik4	22
CC	GO:0005581	collagen trimer	9/467	77/16902	0.000265045	0.0194543	1.71099	ENSMUSG00000026390/ENSMUSG00000031502/ENSMUSG00000031503/ENSMUSG00000022371/ENSMUSG00000058897/ENSMUSG00000046318/ENSMUSG00000059327/ENSMUSG00000001119/ENSMUSG00000056174	Marco/Col4a1/Col4a2/Col14a1/Col25a1/Ccbe1/Eda/Col6a1/Col8a2	9
CC	GO:0005604	basement membrane	10/467	101/16902	0.000479061	0.0293026	1.53309	ENSMUSG00000018593/ENSMUSG00000031502/ENSMUSG00000031503/ENSMUSG00000030607/ENSMUSG00000020758/ENSMUSG00000005397/ENSMUSG00000027204/ENSMUSG00000041936/ENSMUSG00000032554/ENSMUSG00000056174	Sparc/Col4a1/Col4a2/Acan/Itgb4/Nid1/Fbn1/Agrn/Trf/Col8a2	10
MF	GO:0019838	growth factor binding	19/455	145/16614	1.64337e-08	1.01889e-05	4.99187	ENSMUSG00000024190/ENSMUSG00000024620/ENSMUSG00000024621/ENSMUSG00000028195/ENSMUSG00000026814/ENSMUSG00000025213/ENSMUSG00000004654/ENSMUSG00000031502/ENSMUSG00000029096/ENSMUSG00000006386/ENSMUSG00000020758/ENSMUSG00000030513/ENSMUSG00000041936/ENSMUSG00000040488/ENSMUSG00000001119/ENSMUSG00000054252/ENSMUSG00000026836/ENSMUSG00000047632/ENSMUSG00000020427	Dusp1/Pdgfrb/Csf1r/Cyr61/Eng/Kazald1/Ghrhr/Col4a1/Htra3/Tek/Itgb4/Pcsk6/Agrn/Ltbp4/Col6a1/Fgfr3/Acvr1/Fgfbp3/Igfbp3	19
MF	GO:0017147	Wnt-protein binding	7/455	30/16614	1.30079e-05	0.00391089	2.40772	ENSMUSG00000028173/ENSMUSG00000036904/ENSMUSG00000032547/ENSMUSG00000024913/ENSMUSG00000027004/ENSMUSG00000031169/ENSMUSG00000044674	Wls/Fzd8/Ryk/Lrp5/Frzb/Porcn/Fzd1	7
MF	GO:0004222	metalloendopeptidase activity	11/455	87/16614	2.47599e-05	0.00391089	2.40772	ENSMUSG00000025964/ENSMUSG00000031740/ENSMUSG00000056999/ENSMUSG00000025436/ENSMUSG00000049723/ENSMUSG00000031790/ENSMUSG00000022098/ENSMUSG00000030981/ENSMUSG00000047497/ENSMUSG00000029061/ENSMUSG00000022057	Adam23/Mmp2/Ide/Atp23/Mmp12/Mmp15/Bmp1/Mmp21/Adamts12/Mmp23/Adamdec1	11
MF	GO:0019199	transmembrane receptor protein kinase activity	10/455	72/16614	2.52316e-05	0.00391089	2.40772	ENSMUSG00000024620/ENSMUSG00000026235/ENSMUSG00000024621/ENSMUSG00000026814/ENSMUSG00000006386/ENSMUSG00000032547/ENSMUSG00000025969/ENSMUSG00000054252/ENSMUSG00000026836/ENSMUSG00000029710	Pdgfrb/Epha4/Csf1r/Eng/Tek/Ryk/Nrp2/Fgfr3/Acvr1/Ephb4	10
MF	GO:0005539	glycosaminoglycan binding	16/455	178/16614	3.20304e-05	0.00397176	2.40102	ENSMUSG00000033825/ENSMUSG00000028195/ENSMUSG00000031375/ENSMUSG00000026814/ENSMUSG00000024486/ENSMUSG00000035373/ENSMUSG00000058897/ENSMUSG00000030607/ENSMUSG00000025969/ENSMUSG00000027204/ENSMUSG00000022231/ENSMUSG00000035459/ENSMUSG00000030513/ENSMUSG00000041936/ENSMUSG00000041577/ENSMUSG00000047632	Tpsb2/Cyr61/Bgn/Eng/Hbegf/Ccl7/Col25a1/Acan/Nrp2/Fbn1/Sema5a/Stab2/Pcsk6/Agrn/Prelp/Fgfbp3	16
MF	GO:0004714	transmembrane RTK activity	8/455	55/16614	0.000117071	0.0104862	1.97938	ENSMUSG00000024620/ENSMUSG00000026235/ENSMUSG00000024621/ENSMUSG00000006386/ENSMUSG00000032547/ENSMUSG00000025969/ENSMUSG00000054252/ENSMUSG00000029710	Pdgfrb/Epha4/Csf1r/Tek/Ryk/Nrp2/Fgfr3/Ephb4	8
MF	GO:0031434	MAP kinase kinase binding	9/455	70/16614	0.000118393	0.0104862	1.97938	ENSMUSG00000020681/ENSMUSG00000024620/ENSMUSG00000026235/ENSMUSG00000024621/ENSMUSG00000061578/ENSMUSG00000006386/ENSMUSG00000032547/ENSMUSG00000054252/ENSMUSG00000029710	Ace/Pdgfrb/Epha4/Csf1r/Ksr2/Tek/Ryk/Fgfr3/Ephb4	9
MF	GO:0005518	collagen binding	8/455	60/16614	0.000218333	0.0169208	1.77158	ENSMUSG00000018593/ENSMUSG00000020695/ENSMUSG00000049723/ENSMUSG00000028111/ENSMUSG00000046318/ENSMUSG00000005397/ENSMUSG00000020953/ENSMUSG00000033420	Sparc/Mrc2/Mmp12/Ctsk/Ccbe1/Nid1/Coch/Antxr1	8
MF	GO:0042813	Wnt-activated receptor activity	5/455	22/16614	0.000269858	0.0185902	1.73072	ENSMUSG00000036904/ENSMUSG00000032547/ENSMUSG00000024913/ENSMUSG00000027004/ENSMUSG00000044674	Fzd8/Ryk/Lrp5/Frzb/Fzd1	5
MF	GO:0008237	metallopeptidase activity	13/455	155/16614	0.000344361	0.0213504	1.67059	ENSMUSG00000025964/ENSMUSG00000020681/ENSMUSG00000031740/ENSMUSG00000056999/ENSMUSG00000025436/ENSMUSG00000049723/ENSMUSG00000031790/ENSMUSG00000022098/ENSMUSG00000030981/ENSMUSG00000047497/ENSMUSG00000029061/ENSMUSG00000056025/ENSMUSG00000022057	Adam23/Ace/Mmp2/Ide/Atp23/Mmp12/Mmp15/Bmp1/Mmp21/Adamts12/Mmp23/Clca3a1/Adamdec1	13
MF	GO:0005201	extracellular matrix structural constituent	6/455	39/16614	0.00061848	0.0348598	1.45768	ENSMUSG00000031502/ENSMUSG00000031503/ENSMUSG00000030607/ENSMUSG00000027204/ENSMUSG00000041577/ENSMUSG00000020674	Col4a1/Col4a2/Acan/Fbn1/Prelp/Pxdn	6
MF	GO:0004175	endopeptidase activity	21/455	353/16614	0.000765529	0.0395523	1.40283	ENSMUSG00000061068/ENSMUSG00000025964/ENSMUSG00000020681/ENSMUSG00000033825/ENSMUSG00000031740/ENSMUSG00000056999/ENSMUSG00000025436/ENSMUSG00000049723/ENSMUSG00000029096/ENSMUSG00000031790/ENSMUSG00000028111/ENSMUSG00000022098/ENSMUSG00000030981/ENSMUSG00000058952/ENSMUSG00000021477/ENSMUSG00000047497/ENSMUSG00000029061/ENSMUSG00000030513/ENSMUSG00000024173/ENSMUSG00000022057/ENSMUSG00000026854	Mcpt4/Adam23/Ace/Tpsb2/Mmp2/Ide/Atp23/Mmp12/Htra3/Mmp15/Ctsk/Bmp1/Mmp21/Cfi/Ctsl/Adamts12/Mmp23/Pcsk6/Tpsab1/Adamdec1/Usp20	21
MF	GO:0005520	insulin-like growth factor binding	5/455	29/16614	0.00103931	0.0466719	1.33094	ENSMUSG00000028195/ENSMUSG00000025213/ENSMUSG00000029096/ENSMUSG00000020758/ENSMUSG00000020427	Cyr61/Kazald1/Htra3/Itgb4/Igfbp3	5
MF	GO:0005044	scavenger receptor activity	6/455	43/16614	0.00105388	0.0466719	1.33094	ENSMUSG00000026390/ENSMUSG00000006342/ENSMUSG00000008845/ENSMUSG00000044337/ENSMUSG00000058952/ENSMUSG00000035459	Marco/Susd2/Cd163/Ackr3/Cfi/Stab2	6
