# Supplementary material for: DUSP6 deletion protects mice and reduces disease severity in autoimmune arthritis
Source: iScience. 2024 May 31;27(6):110158. doi: 10.1016/j.isci.2024.110158 (PMC11225809; doi:10.1016/j.isci.2024.110158)
Supplement: Table S2. Gene Ontology (GO) pathways and processes enriched among the genes expressed in lower levels in DUSP6 KO spleens [file mmc3.xlsx]

## Sheet: pathways down genes spleens
Supplemental table 2. Pathways and processes enriched among the genes expressed in lower levels in DUSP6 KO spleens.
Category	GOID	Description	GeneRatio	BgRatio	pvalue	padj	-LOG10(padj)	geneID	geneName	Count
BP	GO:0031640	killing of cells of other organism	10/453	33/16860	9.45e-09	1.66e-05	5	ENSMUSG00000029373/ENSMUSG00000020125/ENSMUSG00000021678/ENSMUSG00000030413/ENSMUSG00000041754/ENSMUSG00000040314/ENSMUSG00000015950/ENSMUSG00000068854/ENSMUSG00000032496/ENSMUSG00000038357	Pf4/Elane/F2rl1/Pglyrp1/Trem3/Ctsg/Ncf1/Hist2h2be/Ltf/Camp	10
BP	GO:0044364	disruption of cells of other organism	10/453	33/16860	9.45e-09	1.66e-05	5	ENSMUSG00000029373/ENSMUSG00000020125/ENSMUSG00000021678/ENSMUSG00000030413/ENSMUSG00000041754/ENSMUSG00000040314/ENSMUSG00000015950/ENSMUSG00000068854/ENSMUSG00000032496/ENSMUSG00000038357	Pf4/Elane/F2rl1/Pglyrp1/Trem3/Ctsg/Ncf1/Hist2h2be/Ltf/Camp	10
BP	GO:0051852	disruption by host of symbiont cells	7/453	14/16860	2.81e-08	2.47e-05	5	ENSMUSG00000029373/ENSMUSG00000020125/ENSMUSG00000021678/ENSMUSG00000041754/ENSMUSG00000040314/ENSMUSG00000015950/ENSMUSG00000038357	Pf4/Elane/F2rl1/Trem3/Ctsg/Ncf1/Camp	7
BP	GO:0051873	killing by host of symbiont cells	7/453	14/16860	2.81e-08	2.47e-05	5	ENSMUSG00000029373/ENSMUSG00000020125/ENSMUSG00000021678/ENSMUSG00000041754/ENSMUSG00000040314/ENSMUSG00000015950/ENSMUSG00000038357	Pf4/Elane/F2rl1/Trem3/Ctsg/Ncf1/Camp	7
BP	GO:0051818	disruption of cells of other organism involved in symbiotic interaction	7/453	18/16860	2.38e-07	0.000139327	4	ENSMUSG00000029373/ENSMUSG00000020125/ENSMUSG00000021678/ENSMUSG00000041754/ENSMUSG00000040314/ENSMUSG00000015950/ENSMUSG00000038357	Pf4/Elane/F2rl1/Trem3/Ctsg/Ncf1/Camp	7
BP	GO:0051883	killing of cells in other organism involved in symbiotic interaction	7/453	18/16860	2.38e-07	0.000139327	4	ENSMUSG00000029373/ENSMUSG00000020125/ENSMUSG00000021678/ENSMUSG00000041754/ENSMUSG00000040314/ENSMUSG00000015950/ENSMUSG00000038357	Pf4/Elane/F2rl1/Trem3/Ctsg/Ncf1/Camp	7
BP	GO:0009617	response to bacterium	32/453	446/16860	4.82e-07	0.000242198	4	ENSMUSG00000020484/ENSMUSG00000031722/ENSMUSG00000052435/ENSMUSG00000029373/ENSMUSG00000028362/ENSMUSG00000020125/ENSMUSG00000018102/ENSMUSG00000022122/ENSMUSG00000021678/ENSMUSG00000006204/ENSMUSG00000028270/ENSMUSG00000030413/ENSMUSG00000026928/ENSMUSG00000029075/ENSMUSG00000051748/ENSMUSG00000028978/ENSMUSG00000041754/ENSMUSG00000040314/ENSMUSG00000065468/ENSMUSG00000016529/ENSMUSG00000015950/…	Xbp1/Hp/Cebpe/Pf4/Tnfsf8/Elane/Hist1h2bc/Ednrb/F2rl1/5430419D17Rik/Gbp2/Pglyrp1/Card9/Tnfrsf4/Wfdc21/Nos3/Trem3/Ctsg/Mir26b/Il10/Ncf1/Mpo/Ccl12/Irak3/Hist2h2be/Ltf/Camp/Mir421/Tnfrsf9/Anxa3/Ppbp/Pde2a	32
BP	GO:0042742	defense response to bacterium	18/453	189/16860	3.57e-06	0.00140244	3	ENSMUSG00000031722/ENSMUSG00000052435/ENSMUSG00000028362/ENSMUSG00000020125/ENSMUSG00000018102/ENSMUSG00000021678/ENSMUSG00000028270/ENSMUSG00000030413/ENSMUSG00000026928/ENSMUSG00000041754/ENSMUSG00000040314/ENSMUSG00000016529/ENSMUSG00000015950/ENSMUSG00000009350/ENSMUSG00000068854/ENSMUSG00000032496/ENSMUSG00000038357/ENSMUSG00000029484	Hp/Cebpe/Tnfsf8/Elane/Hist1h2bc/F2rl1/Gbp2/Pglyrp1/Card9/Trem3/Ctsg/Il10/Ncf1/Mpo/Hist2h2be/Ltf/Camp/Anxa3	18
BP	GO:0019730	antimicrobial humoral response	9/453	47/16860	3.71e-06	0.00140244	3	ENSMUSG00000029373/ENSMUSG00000020125/ENSMUSG00000018102/ENSMUSG00000056071/ENSMUSG00000030413/ENSMUSG00000040314/ENSMUSG00000068854/ENSMUSG00000032496/ENSMUSG00000038357	Pf4/Elane/Hist1h2bc/S100a9/Pglyrp1/Ctsg/Hist2h2be/Ltf/Camp	9
BP	GO:0061844	antimicrobial humoral immune response mediated by antimicrobial peptide	8/453	36/16860	3.99e-06	0.00140244	3	ENSMUSG00000029373/ENSMUSG00000020125/ENSMUSG00000018102/ENSMUSG00000056071/ENSMUSG00000030413/ENSMUSG00000068854/ENSMUSG00000032496/ENSMUSG00000038357	Pf4/Elane/Hist1h2bc/S100a9/Pglyrp1/Hist2h2be/Ltf/Camp	8
BP	GO:0001906	cell killing	14/453	122/16860	5.07e-06	0.00162103	3	ENSMUSG00000032202/ENSMUSG00000029373/ENSMUSG00000020125/ENSMUSG00000021678/ENSMUSG00000030413/ENSMUSG00000060550/ENSMUSG00000041754/ENSMUSG00000040314/ENSMUSG00000030124/ENSMUSG00000015950/ENSMUSG00000068854/ENSMUSG00000032496/ENSMUSG00000038357/ENSMUSG00000027718	Rab27a/Pf4/Elane/F2rl1/Pglyrp1/H2-Q7/Trem3/Ctsg/Lag3/Ncf1/Hist2h2be/Ltf/Camp/Il21	14
BP	GO:0070943	neutrophil mediated killing of symbiont cell	5/453	11/16860	5.54e-06	0.00162255	3	ENSMUSG00000020125/ENSMUSG00000021678/ENSMUSG00000041754/ENSMUSG00000040314/ENSMUSG00000015950	Elane/F2rl1/Trem3/Ctsg/Ncf1	5
BP	GO:0009611	response to wounding	28/453	415/16860	8.15e-06	0.00220619	3	ENSMUSG00000039109/ENSMUSG00000032202/ENSMUSG00000031444/ENSMUSG00000020484/ENSMUSG00000028019/ENSMUSG00000029373/ENSMUSG00000034664/ENSMUSG00000021675/ENSMUSG00000021678/ENSMUSG00000056071/ENSMUSG00000092274/ENSMUSG00000039358/ENSMUSG00000049103/ENSMUSG00000065468/ENSMUSG00000042485/ENSMUSG00000016529/ENSMUSG00000023336/ENSMUSG00000078810/ENSMUSG00000049001/ENSMUSG00000028649/ENSMUSG00000047953/…	F13a1/Rab27a/F10/Xbp1/Pdgfc/Pf4/Itga2b/F2rl2/F2rl1/S100a9/Neat1/Drd5/Ccr2/Mir26b/Mustn1/Il10/Wfdc1/Gp6/Ndnf/Macf1/Gp5/Anxa1/Cers2/Hmgb1/Xylt1/P2rx1/Nefh/Plek	28
BP	GO:0070942	neutrophil mediated cytotoxicity	5/453	13/16860	1.47e-05	0.00370518	2	ENSMUSG00000020125/ENSMUSG00000021678/ENSMUSG00000041754/ENSMUSG00000040314/ENSMUSG00000015950	Elane/F2rl1/Trem3/Ctsg/Ncf1	5
BP	GO:0002446	neutrophil mediated immunity	7/453	32/16860	1.81e-05	0.00414006	2	ENSMUSG00000020125/ENSMUSG00000021678/ENSMUSG00000052212/ENSMUSG00000041754/ENSMUSG00000040314/ENSMUSG00000015950/ENSMUSG00000029484	Elane/F2rl1/Cd177/Trem3/Ctsg/Ncf1/Anxa3	7
BP	GO:0044117	growth of symbiont in host	6/453	22/16860	1.88e-05	0.00414006	2	ENSMUSG00000020125/ENSMUSG00000030413/ENSMUSG00000040314/ENSMUSG00000016529/ENSMUSG00000009350/ENSMUSG00000038357	Elane/Pglyrp1/Ctsg/Il10/Mpo/Camp	6
BP	GO:0009620	response to fungus	7/453	33/16860	2.25e-05	0.00461039	2	ENSMUSG00000020125/ENSMUSG00000026928/ENSMUSG00000040314/ENSMUSG00000015950/ENSMUSG00000009350/ENSMUSG00000031264/ENSMUSG00000032496	Elane/Card9/Ctsg/Ncf1/Mpo/Btk/Ltf	7
BP	GO:0044110	growth involved in symbiotic interaction	6/453	23/16860	2.49e-05	0.00461039	2	ENSMUSG00000020125/ENSMUSG00000030413/ENSMUSG00000040314/ENSMUSG00000016529/ENSMUSG00000009350/ENSMUSG00000038357	Elane/Pglyrp1/Ctsg/Il10/Mpo/Camp	6
BP	GO:0044116	growth of symbiont involved in interaction with host	6/453	23/16860	2.49e-05	0.00461039	2	ENSMUSG00000020125/ENSMUSG00000030413/ENSMUSG00000040314/ENSMUSG00000016529/ENSMUSG00000009350/ENSMUSG00000038357	Elane/Pglyrp1/Ctsg/Il10/Mpo/Camp	6
BP	GO:0019731	antibacterial humoral response	6/453	24/16860	3.25e-05	0.00570809	2	ENSMUSG00000020125/ENSMUSG00000018102/ENSMUSG00000040314/ENSMUSG00000068854/ENSMUSG00000032496/ENSMUSG00000038357	Elane/Hist1h2bc/Ctsg/Hist2h2be/Ltf/Camp	6
BP	GO:0042060	wound healing	22/453	315/16860	4.54e-05	0.00760895	2	ENSMUSG00000039109/ENSMUSG00000032202/ENSMUSG00000031444/ENSMUSG00000020484/ENSMUSG00000028019/ENSMUSG00000029373/ENSMUSG00000034664/ENSMUSG00000021675/ENSMUSG00000021678/ENSMUSG00000056071/ENSMUSG00000039358/ENSMUSG00000049103/ENSMUSG00000042485/ENSMUSG00000023336/ENSMUSG00000078810/ENSMUSG00000049001/ENSMUSG00000028649/ENSMUSG00000047953/ENSMUSG00000024659/ENSMUSG00000066551/ENSMUSG00000020787/…	F13a1/Rab27a/F10/Xbp1/Pdgfc/Pf4/Itga2b/F2rl2/F2rl1/S100a9/Drd5/Ccr2/Mustn1/Wfdc1/Gp6/Ndnf/Macf1/Gp5/Anxa1/Hmgb1/P2rx1/Plek	22
BP	GO:0002444	myeloid leukocyte mediated immunity	10/453	84/16860	8.29e-05	0.0132542	2	ENSMUSG00000024680/ENSMUSG00000020125/ENSMUSG00000021678/ENSMUSG00000052212/ENSMUSG00000049103/ENSMUSG00000041754/ENSMUSG00000040314/ENSMUSG00000015950/ENSMUSG00000031264/ENSMUSG00000029484	Ms4a2/Elane/F2rl1/Cd177/Ccr2/Trem3/Ctsg/Ncf1/Btk/Anxa3	10
BP	GO:0044130	negative regulation of growth of symbiont in host	5/453	18/16860	8.78e-05	0.013433	2	ENSMUSG00000020125/ENSMUSG00000040314/ENSMUSG00000016529/ENSMUSG00000009350/ENSMUSG00000038357	Elane/Ctsg/Il10/Mpo/Camp	5
BP	GO:0044126	regulation of growth of symbiont in host	5/453	19/16860	0.000116602	0.0157753	2	ENSMUSG00000020125/ENSMUSG00000040314/ENSMUSG00000016529/ENSMUSG00000009350/ENSMUSG00000038357	Elane/Ctsg/Il10/Mpo/Camp	5
BP	GO:0044146	negative regulation of growth of symbiont involved in interaction with host	5/453	19/16860	0.000116602	0.0157753	2	ENSMUSG00000020125/ENSMUSG00000040314/ENSMUSG00000016529/ENSMUSG00000009350/ENSMUSG00000038357	Elane/Ctsg/Il10/Mpo/Camp	5
BP	GO:0050663	cytokine secretion	16/453	202/16860	0.000116622	0.0157753	2	ENSMUSG00000024680/ENSMUSG00000020484/ENSMUSG00000000982/ENSMUSG00000029915/ENSMUSG00000021678/ENSMUSG00000026073/ENSMUSG00000004709/ENSMUSG00000029075/ENSMUSG00000041754/ENSMUSG00000016529/ENSMUSG00000020077/ENSMUSG00000024659/ENSMUSG00000053137/ENSMUSG00000066551/ENSMUSG00000028965/ENSMUSG00000026835	Ms4a2/Xbp1/Ccl3/Clec5a/F2rl1/Il1r2/Cd244a/Tnfrsf4/Trem3/Il10/Srgn/Anxa1/Mapk11/Hmgb1/Tnfrsf9/Fcnb	16
BP	GO:0044144	modulation of growth of symbiont involved in interaction with host	5/453	20/16860	0.000152055	0.0198066	2	ENSMUSG00000020125/ENSMUSG00000040314/ENSMUSG00000016529/ENSMUSG00000009350/ENSMUSG00000038357	Elane/Ctsg/Il10/Mpo/Camp	5
BP	GO:0035821	modification of morphology or physiology of other organism	11/453	109/16860	0.000167887	0.0210879	2	ENSMUSG00000029373/ENSMUSG00000020125/ENSMUSG00000021678/ENSMUSG00000056071/ENSMUSG00000030413/ENSMUSG00000041754/ENSMUSG00000040314/ENSMUSG00000015950/ENSMUSG00000068854/ENSMUSG00000032496/ENSMUSG00000038357	Pf4/Elane/F2rl1/S100a9/Pglyrp1/Trem3/Ctsg/Ncf1/Hist2h2be/Ltf/Camp	11
BP	GO:0050830	defense response to Gram-positive bacterium	9/453	75/16860	0.000175896	0.0213222	2	ENSMUSG00000028362/ENSMUSG00000018102/ENSMUSG00000028270/ENSMUSG00000030413/ENSMUSG00000026928/ENSMUSG00000040314/ENSMUSG00000015950/ENSMUSG00000068854/ENSMUSG00000038357	Tnfsf8/Hist1h2bc/Gbp2/Pglyrp1/Card9/Ctsg/Ncf1/Hist2h2be/Camp	9
BP	GO:0007596	blood coagulation	13/453	148/16860	0.000181878	0.0213222	2	ENSMUSG00000039109/ENSMUSG00000032202/ENSMUSG00000031444/ENSMUSG00000028019/ENSMUSG00000029373/ENSMUSG00000034664/ENSMUSG00000021675/ENSMUSG00000021678/ENSMUSG00000056071/ENSMUSG00000078810/ENSMUSG00000047953/ENSMUSG00000020787/ENSMUSG00000020120	F13a1/Rab27a/F10/Pdgfc/Pf4/Itga2b/F2rl2/F2rl1/S100a9/Gp6/Gp5/P2rx1/Plek	13
BP	GO:0002793	positive regulation of peptide secretion	19/453	278/16860	0.000196064	0.022234	2	ENSMUSG00000020484/ENSMUSG00000044453/ENSMUSG00000000982/ENSMUSG00000029915/ENSMUSG00000042429/ENSMUSG00000021678/ENSMUSG00000056071/ENSMUSG00000004709/ENSMUSG00000029075/ENSMUSG00000021340/ENSMUSG00000056054/ENSMUSG00000072115/ENSMUSG00000016529/ENSMUSG00000021591/ENSMUSG00000053137/ENSMUSG00000066551/ENSMUSG00000051747/ENSMUSG00000026835/ENSMUSG00000051980	Xbp1/Ffar1/Ccl3/Clec5a/Adora1/F2rl1/S100a9/Cd244a/Tnfrsf4/Gpld1/S100a8/Ang/Il10/Glrx/Mapk11/Hmgb1/Ttn/Fcnb/Casr	19
BP	GO:0007599	hemostasis	13/453	150/16860	0.000207864	0.022234	2	ENSMUSG00000039109/ENSMUSG00000032202/ENSMUSG00000031444/ENSMUSG00000028019/ENSMUSG00000029373/ENSMUSG00000034664/ENSMUSG00000021675/ENSMUSG00000021678/ENSMUSG00000056071/ENSMUSG00000078810/ENSMUSG00000047953/ENSMUSG00000020787/ENSMUSG00000020120	F13a1/Rab27a/F10/Pdgfc/Pf4/Itga2b/F2rl2/F2rl1/S100a9/Gp6/Gp5/P2rx1/Plek	13
BP	GO:0008347	glial cell migration	7/453	46/16860	0.000208622	0.022234	2	ENSMUSG00000021614/ENSMUSG00000000982/ENSMUSG00000049103/ENSMUSG00000035352/ENSMUSG00000020467/ENSMUSG00000015714/ENSMUSG00000063450	Vcan/Ccl3/Ccr2/Ccl12/Efemp1/Cers2/Syne2	7
BP	GO:0050817	coagulation	13/453	151/16860	0.000222009	0.0229648	2	ENSMUSG00000039109/ENSMUSG00000032202/ENSMUSG00000031444/ENSMUSG00000028019/ENSMUSG00000029373/ENSMUSG00000034664/ENSMUSG00000021675/ENSMUSG00000021678/ENSMUSG00000056071/ENSMUSG00000078810/ENSMUSG00000047953/ENSMUSG00000020787/ENSMUSG00000020120	F13a1/Rab27a/F10/Pdgfc/Pf4/Itga2b/F2rl2/F2rl1/S100a9/Gp6/Gp5/P2rx1/Plek	13
BP	GO:0002237	response to molecule of bacterial origin	19/453	283/16860	0.000246078	0.0241367	2	ENSMUSG00000020484/ENSMUSG00000029373/ENSMUSG00000020125/ENSMUSG00000022122/ENSMUSG00000006204/ENSMUSG00000028270/ENSMUSG00000026928/ENSMUSG00000029075/ENSMUSG00000051748/ENSMUSG00000028978/ENSMUSG00000040314/ENSMUSG00000065468/ENSMUSG00000016529/ENSMUSG00000035352/ENSMUSG00000020227/ENSMUSG00000032496/ENSMUSG00000028965/ENSMUSG00000029372/ENSMUSG00000110195	Xbp1/Pf4/Elane/Ednrb/5430419D17Rik/Gbp2/Card9/Tnfrsf4/Wfdc21/Nos3/Ctsg/Mir26b/Il10/Ccl12/Irak3/Ltf/Tnfrsf9/Ppbp/Pde2a	19
BP	GO:0050832	defense response to fungus	5/453	22/16860	0.000247063	0.0241367	2	ENSMUSG00000020125/ENSMUSG00000040314/ENSMUSG00000015950/ENSMUSG00000009350/ENSMUSG00000032496	Elane/Ctsg/Ncf1/Mpo/Ltf	5
BP	GO:0001819	positive regulation of cytokine production	23/453	384/16860	0.000304309	0.0288339	2	ENSMUSG00000004951/ENSMUSG00000036446/ENSMUSG00000040856/ENSMUSG00000020484/ENSMUSG00000071552/ENSMUSG00000029373/ENSMUSG00000000982/ENSMUSG00000029915/ENSMUSG00000052688/ENSMUSG00000004864/ENSMUSG00000020125/ENSMUSG00000021678/ENSMUSG00000004709/ENSMUSG00000060550/ENSMUSG00000026928/ENSMUSG00000049103/ENSMUSG00000016529/ENSMUSG00000024659/ENSMUSG00000053137/ENSMUSG00000066551/ENSMUSG00000027718/…	Hspb1/Lum/Dlk1/Xbp1/Tigit/Pf4/Ccl3/Clec5a/Rab7b/Mapk13/Elane/F2rl1/Cd244a/H2-Q7/Card9/Ccr2/Il10/Anxa1/Mapk11/Hmgb1/Il21/Fcnb/Atp6ap2	23
BP	GO:0050707	regulation of cytokine secretion	14/453	177/16860	0.00031154	0.0288339	2	ENSMUSG00000020484/ENSMUSG00000000982/ENSMUSG00000029915/ENSMUSG00000021678/ENSMUSG00000026073/ENSMUSG00000004709/ENSMUSG00000029075/ENSMUSG00000016529/ENSMUSG00000020077/ENSMUSG00000024659/ENSMUSG00000053137/ENSMUSG00000066551/ENSMUSG00000028965/ENSMUSG00000026835	Xbp1/Ccl3/Clec5a/F2rl1/Il1r2/Cd244a/Tnfrsf4/Il10/Srgn/Anxa1/Mapk11/Hmgb1/Tnfrsf9/Fcnb	14
BP	GO:0030239	myofibril assembly	8/453	65/16860	0.00033671	0.0303643	2	ENSMUSG00000027861/ENSMUSG00000049382/ENSMUSG00000026414/ENSMUSG00000020911/ENSMUSG00000026950/ENSMUSG00000058587/ENSMUSG00000051747/ENSMUSG00000068614	Casq2/Krt8/Tnnt2/Krt19/Neb/Tmod3/Ttn/Actc1	8
BP	GO:0018149	peptide cross-linking	5/453	24/16860	0.000381487	0.0335423	1	ENSMUSG00000056399/ENSMUSG00000039109/ENSMUSG00000049001/ENSMUSG00000024659/ENSMUSG00000019929	Prss34/F13a1/Ndnf/Anxa1/Dcn	5
BP	GO:0051851	modification by host of symbiont morphology or physiology	8/453	67/16860	0.000415246	0.0349336	1	ENSMUSG00000029373/ENSMUSG00000020125/ENSMUSG00000021678/ENSMUSG00000041754/ENSMUSG00000040314/ENSMUSG00000015950/ENSMUSG00000032496/ENSMUSG00000038357	Pf4/Elane/F2rl1/Trem3/Ctsg/Ncf1/Ltf/Camp	8
BP	GO:0032527	protein exit from endoplasmic reticulum	6/453	37/16860	0.000417177	0.0349336	1	ENSMUSG00000020048/ENSMUSG00000030104/ENSMUSG00000049313/ENSMUSG00000009092/ENSMUSG00000024807/ENSMUSG00000034435	Hsp90b1/Edem1/Sorl1/Derl3/Syvn1/Tmem30b	6
BP	GO:0051047	positive regulation of secretion	24/453	425/16860	0.000531627	0.0434822	1	ENSMUSG00000024680/ENSMUSG00000032202/ENSMUSG00000020484/ENSMUSG00000044453/ENSMUSG00000000982/ENSMUSG00000029915/ENSMUSG00000042429/ENSMUSG00000022122/ENSMUSG00000072214/ENSMUSG00000021678/ENSMUSG00000056071/ENSMUSG00000004709/ENSMUSG00000029075/ENSMUSG00000021340/ENSMUSG00000052212/ENSMUSG00000056054/ENSMUSG00000072115/ENSMUSG00000016529/ENSMUSG00000021591/ENSMUSG00000053137/ENSMUSG00000066551/…	Ms4a2/Rab27a/Xbp1/Ffar1/Ccl3/Clec5a/Adora1/Ednrb/Sept5/F2rl1/S100a9/Cd244a/Tnfrsf4/Gpld1/Cd177/S100a8/Ang/Il10/Glrx/Mapk11/Hmgb1/Ttn/Fcnb/Casr	24
BP	GO:0006959	humoral immune response	11/453	126/16860	0.000591741	0.0472989	1	ENSMUSG00000029373/ENSMUSG00000020125/ENSMUSG00000018102/ENSMUSG00000056071/ENSMUSG00000030413/ENSMUSG00000049103/ENSMUSG00000040314/ENSMUSG00000068854/ENSMUSG00000032496/ENSMUSG00000038357/ENSMUSG00000026835	Pf4/Elane/Hist1h2bc/S100a9/Pglyrp1/Ccr2/Ctsg/Hist2h2be/Ltf/Camp/Fcnb	11
BP	GO:0051702	interaction with symbiont	8/453	71/16860	0.000616978	0.0482203	1	ENSMUSG00000029373/ENSMUSG00000020125/ENSMUSG00000021678/ENSMUSG00000041754/ENSMUSG00000040314/ENSMUSG00000015950/ENSMUSG00000032496/ENSMUSG00000038357	Pf4/Elane/F2rl1/Trem3/Ctsg/Ncf1/Ltf/Camp	8
BP	GO:0010035	response to inorganic substance	22/453	380/16860	0.000645858	0.0493801	1	ENSMUSG00000073609/ENSMUSG00000057897/ENSMUSG00000041248/ENSMUSG00000049382/ENSMUSG00000031722/ENSMUSG00000026567/ENSMUSG00000026414/ENSMUSG00000004864/ENSMUSG00000026822/ENSMUSG00000021340/ENSMUSG00000028978/ENSMUSG00000016529/ENSMUSG00000015950/ENSMUSG00000009350/ENSMUSG00000021591/ENSMUSG00000074971/ENSMUSG00000024659/ENSMUSG00000054051/ENSMUSG00000051747/ENSMUSG00000020396/ENSMUSG00000051980/…	D2hgdh/Camk2b/Kcnj1/Krt8/Hp/Adcy10/Tnnt2/Mapk13/Lcn2/Gpld1/Nos3/Il10/Ncf1/Mpo/Glrx/Fibin/Anxa1/Ercc6/Ttn/Nefh/Casr/Pde1c	22
CC	GO:0034663	endoplasmic reticulum chaperone complex	5/467	12/16902	1.06e-05	0.00462486	2	ENSMUSG00000020571/ENSMUSG00000020048/ENSMUSG00000032115/ENSMUSG00000022769/ENSMUSG00000025823	Pdia6/Hsp90b1/Hyou1/Sdf2l1/Pdia4	5
CC	GO:0030017	sarcomere	15/467	171/16902	8.23e-05	0.017898	2	ENSMUSG00000004951/ENSMUSG00000027861/ENSMUSG00000049382/ENSMUSG00000026414/ENSMUSG00000020911/ENSMUSG00000030554/ENSMUSG00000026950/ENSMUSG00000061462/ENSMUSG00000031636/ENSMUSG00000058587/ENSMUSG00000026418/ENSMUSG00000051747/ENSMUSG00000063450/ENSMUSG00000096054/ENSMUSG00000068614	Hspb1/Casq2/Krt8/Tnnt2/Krt19/Synm/Neb/Obscn/Pdlim3/Tmod3/Tnni1/Ttn/Syne2/Syne1/Actc1	15
CC	GO:0044449	contractile fiber part	15/467	185/16902	0.000198022	0.0209632	2	ENSMUSG00000004951/ENSMUSG00000027861/ENSMUSG00000049382/ENSMUSG00000026414/ENSMUSG00000020911/ENSMUSG00000030554/ENSMUSG00000026950/ENSMUSG00000061462/ENSMUSG00000031636/ENSMUSG00000058587/ENSMUSG00000026418/ENSMUSG00000051747/ENSMUSG00000063450/ENSMUSG00000096054/ENSMUSG00000068614	Hspb1/Casq2/Krt8/Tnnt2/Krt19/Synm/Neb/Obscn/Pdlim3/Tmod3/Tnni1/Ttn/Syne2/Syne1/Actc1	15
CC	GO:0043292	contractile fiber	16/467	206/16902	0.000201262	0.0209632	2	ENSMUSG00000004951/ENSMUSG00000027861/ENSMUSG00000049382/ENSMUSG00000026414/ENSMUSG00000026385/ENSMUSG00000020911/ENSMUSG00000030554/ENSMUSG00000026950/ENSMUSG00000061462/ENSMUSG00000031636/ENSMUSG00000058587/ENSMUSG00000026418/ENSMUSG00000051747/ENSMUSG00000063450/ENSMUSG00000096054/ENSMUSG00000068614	Hspb1/Casq2/Krt8/Tnnt2/Dbi/Krt19/Synm/Neb/Obscn/Pdlim3/Tmod3/Tnni1/Ttn/Syne2/Syne1/Actc1	16
CC	GO:0036379	myofilament	6/467	33/16902	0.00025307	0.0209632	2	ENSMUSG00000026414/ENSMUSG00000026950/ENSMUSG00000061462/ENSMUSG00000058587/ENSMUSG00000026418/ENSMUSG00000051747	Tnnt2/Neb/Obscn/Tmod3/Tnni1/Ttn	6
CC	GO:0030016	myofibril	15/467	192/16902	0.000296428	0.0209632	2	ENSMUSG00000004951/ENSMUSG00000027861/ENSMUSG00000049382/ENSMUSG00000026414/ENSMUSG00000020911/ENSMUSG00000030554/ENSMUSG00000026950/ENSMUSG00000061462/ENSMUSG00000031636/ENSMUSG00000058587/ENSMUSG00000026418/ENSMUSG00000051747/ENSMUSG00000063450/ENSMUSG00000096054/ENSMUSG00000068614	Hspb1/Casq2/Krt8/Tnnt2/Krt19/Synm/Neb/Obscn/Pdlim3/Tmod3/Tnni1/Ttn/Syne2/Syne1/Actc1	15
CC	GO:0042581	specific granule	4/467	13/16902	0.000337338	0.0209632	2	ENSMUSG00000022026/ENSMUSG00000032496/ENSMUSG00000038357/ENSMUSG00000029484	Olfm4/Ltf/Camp/Anxa3	4
CC	GO:0009897	external side of plasma membrane	20/467	315/16902	0.000505033	0.0264416	2	ENSMUSG00000033027/ENSMUSG00000040856/ENSMUSG00000079852/ENSMUSG00000024680/ENSMUSG00000041926/ENSMUSG00000034664/ENSMUSG00000004709/ENSMUSG00000060550/ENSMUSG00000029075/ENSMUSG00000052736/ENSMUSG00000005947/ENSMUSG00000049103/ENSMUSG00000030124/ENSMUSG00000022582/ENSMUSG00000079853/ENSMUSG00000024659/ENSMUSG00000020787/ENSMUSG00000028965/ENSMUSG00000026835/ENSMUSG00000031007	Klrc3/Dlk1/Klra4/Ms4a2/Rnpep/Itga2b/Cd244a/H2-Q7/Tnfrsf4/Klrc2/Itgae/Ccr2/Lag3/Ly6g/Klra1/Anxa1/P2rx1/Tnfrsf9/Fcnb/Atp6ap2	20
CC	GO:0030141	secretory granule	20/467	317/16902	0.000547068	0.0264416	2	ENSMUSG00000022157/ENSMUSG00000032202/ENSMUSG00000041926/ENSMUSG00000029373/ENSMUSG00000020125/ENSMUSG00000022026/ENSMUSG00000022106/ENSMUSG00000052212/ENSMUSG00000040314/ENSMUSG00000066512/ENSMUSG00000009350/ENSMUSG00000032496/ENSMUSG00000038357/ENSMUSG00000020077/ENSMUSG00000002204/ENSMUSG00000057729/ENSMUSG00000029484/ENSMUSG00000000157/ENSMUSG00000079186/ENSMUSG00000033487	Mcpt8/Rab27a/Rnpep/Pf4/Elane/Olfm4/Rcbtb2/Cd177/Ctsg/Klk1b5/Mpo/Ltf/Camp/Srgn/Napsa/Prtn3/Anxa3/Itgb2l/Gzmc/Fndc3a	20
CC	GO:0031674	I band	11/467	125/16902	0.000696973	0.0303183	2	ENSMUSG00000004951/ENSMUSG00000027861/ENSMUSG00000049382/ENSMUSG00000020911/ENSMUSG00000030554/ENSMUSG00000026950/ENSMUSG00000061462/ENSMUSG00000031636/ENSMUSG00000051747/ENSMUSG00000063450/ENSMUSG00000068614	Hspb1/Casq2/Krt8/Krt19/Synm/Neb/Obscn/Pdlim3/Ttn/Syne2/Actc1	11
CC	GO:0030018	Z disc	10/467	113/16902	0.00115496	0.0456736	1	ENSMUSG00000004951/ENSMUSG00000027861/ENSMUSG00000049382/ENSMUSG00000020911/ENSMUSG00000030554/ENSMUSG00000026950/ENSMUSG00000061462/ENSMUSG00000031636/ENSMUSG00000051747/ENSMUSG00000063450	Hspb1/Casq2/Krt8/Krt19/Synm/Neb/Obscn/Pdlim3/Ttn/Syne2	10
MF	GO:0004252	serine-type endopeptidase activity	14/441	143/16614	2.76e-05	0.0118061	2	ENSMUSG00000056399/ENSMUSG00000022157/ENSMUSG00000031444/ENSMUSG00000031722/ENSMUSG00000005800/ENSMUSG00000020125/ENSMUSG00000030800/ENSMUSG00000021587/ENSMUSG00000040314/ENSMUSG00000066512/ENSMUSG00000032496/ENSMUSG00000057729/ENSMUSG00000032268/ENSMUSG00000079186	Prss34/Mcpt8/F10/Hp/Mmp8/Elane/Prss8/Pcsk1/Ctsg/Klk1b5/Ltf/Prtn3/Tmprss5/Gzmc	14
MF	GO:0008236	serine-type peptidase activity	15/441	169/16614	4.57e-05	0.0118061	2	ENSMUSG00000056399/ENSMUSG00000022157/ENSMUSG00000031444/ENSMUSG00000031722/ENSMUSG00000036815/ENSMUSG00000005800/ENSMUSG00000020125/ENSMUSG00000030800/ENSMUSG00000021587/ENSMUSG00000040314/ENSMUSG00000066512/ENSMUSG00000032496/ENSMUSG00000057729/ENSMUSG00000032268/ENSMUSG00000079186	Prss34/Mcpt8/F10/Hp/Dpp10/Mmp8/Elane/Prss8/Pcsk1/Ctsg/Klk1b5/Ltf/Prtn3/Tmprss5/Gzmc	15
MF	GO:0017171	serine hydrolase activity	15/441	173/16614	5.98e-05	0.0118061	2	ENSMUSG00000056399/ENSMUSG00000022157/ENSMUSG00000031444/ENSMUSG00000031722/ENSMUSG00000036815/ENSMUSG00000005800/ENSMUSG00000020125/ENSMUSG00000030800/ENSMUSG00000021587/ENSMUSG00000040314/ENSMUSG00000066512/ENSMUSG00000032496/ENSMUSG00000057729/ENSMUSG00000032268/ENSMUSG00000079186	Prss34/Mcpt8/F10/Hp/Dpp10/Mmp8/Elane/Prss8/Pcsk1/Ctsg/Klk1b5/Ltf/Prtn3/Tmprss5/Gzmc	15
