# Supplementary material for: DUSP6 deletion protects mice and reduces disease severity in autoimmune arthritis
Source: iScience. 2024 May 31;27(6):110158. doi: 10.1016/j.isci.2024.110158 (PMC11225809; doi:10.1016/j.isci.2024.110158)
Supplement: Table S3. Differentially expressed genes (DEGs) with increased expression in DUSP6 KO spleens compared with C57BL/6 (WT) [file mmc4.xlsx]

## Sheet: DEG up in DUSP6 KO spleens
Suppemental table 3. DEG with increased expression in DUSP6 KO spleens compared with WT.
gene_id	gene_name	gene_description	log2FoldChange	pvalue	padj
ENSMUSG00000085666	Gm9855	predicted pseudogene 9855 [Source:MGI Symbol;Acc:MGI:3704357]	3.53862	6.77686e-42	4.45647e-38
ENSMUSG00000085787	Gm13092	predicted gene 13092 [Source:MGI Symbol;Acc:MGI:3649661]	4.37437	2.22901e-34	8.79479e-31
ENSMUSG00000028037	Ifi44	interferon-induced protein 44 [Source:MGI Symbol;Acc:MGI:2443016]	2.53144	1.21985e-30	3.43789e-27
ENSMUSG00000039146	Ifi44l	interferon-induced protein 44 like [Source:MGI Symbol;Acc:MGI:95975]	9.64042	1.9287e-24	4.75618e-21
ENSMUSG00000039760	Il22ra2	interleukin 22 receptor, alpha 2 [Source:MGI Symbol;Acc:MGI:2665114]	2.3452	2.83527e-19	6.2149e-16
ENSMUSG00000069515	Lyz1	lysozyme 1 [Source:MGI Symbol;Acc:MGI:96902]	2.28523	2.46175e-18	4.85653e-15
ENSMUSG00000107092	Gm7993	predicted gene 7993 [Source:MGI Symbol;Acc:MGI:3647399]	4.0987	8.19812e-12	1.4703e-08
ENSMUSG00000061068	Mcpt4	mast cell protease 4 [Source:MGI Symbol;Acc:MGI:96940]	2.4756	2.19293e-11	3.32786e-08
ENSMUSG00000073643	Wdfy1	WD repeat and FYVE domain containing 1 [Source:MGI Symbol;Acc:MGI:1916618]	0.995023	2.56092e-11	3.6087e-08
ENSMUSG00000063953	Amd2	S-adenosylmethionine decarboxylase 2 [Source:MGI Symbol;Acc:MGI:1333111]	2.95343	5.43807e-10	7.15215e-07
ENSMUSG00000067017	Gm3608	predicted gene 3608 [Source:MGI Symbol;Acc:MGI:3804932]	1.98886	1.74181e-09	2.02132e-06
ENSMUSG00000090622	A930033H14Rik	RIKEN cDNA A930033H14 gene [Source:MGI Symbol;Acc:MGI:2444562]	2.24792	2.60613e-09	2.85632e-06
ENSMUSG00000108702	Gm9333	predicted gene 9333 [Source:MGI Symbol;Acc:MGI:3643231]	2.35612	5.12198e-09	5.31823e-06
ENSMUSG00000086501	4930597A21Rik	RIKEN cDNA 4930597A21 gene [Source:MGI Symbol;Acc:MGI:1922639]	6.37051	6.13844e-08	5.13254e-05
ENSMUSG00000040264	Gbp2b	guanylate binding protein 2b [Source:MGI Symbol;Acc:MGI:95666]	4.23218	6.24397e-08	5.13254e-05
ENSMUSG00000068396	Rpl34-ps1	ribosomal protein L34, pseudogene 1 [Source:MGI Symbol;Acc:MGI:3704270]	2.86068	8.1367e-08	6.42083e-05
ENSMUSG00000056032	BC018473	cDNA sequence BC018473 [Source:MGI Symbol;Acc:MGI:3039625]	11.8578	1.06662e-07	8.09318e-05
ENSMUSG00000051985	Igfn1	immunoglobulin-like and fibronectin type III domain containing 1 [Source:MGI Symbol;Acc:MGI:3045352]	4.5705	1.53436e-07	0.000112111
ENSMUSG00000101660	Gm18666	predicted gene, 18666 [Source:MGI Symbol;Acc:MGI:5010851]	3.42097	5.02521e-07	0.000330458
ENSMUSG00000037211	Spry1	sprouty RTK signaling antagonist 1 [Source:MGI Symbol;Acc:MGI:1345139]	1.06705	5.4123e-07	0.000333668
ENSMUSG00000076594	Igkv6-13	immunoglobulin kappa variable 6-13 [Source:MGI Symbol;Acc:MGI:1330829]	1.3299	6.05163e-07	0.000361777
ENSMUSG00000018593	Sparc	secreted acidic cysteine rich glycoprotein [Source:MGI Symbol;Acc:MGI:98373]	0.762553	1.28155e-06	0.000722354
ENSMUSG00000034783	Cd207	CD207 antigen [Source:MGI Symbol;Acc:MGI:2180021]	2.81462	1.52372e-06	0.000834997
ENSMUSG00000055546	Timd4	T cell immunoglobulin and mucin domain containing 4 [Source:MGI Symbol;Acc:MGI:2445125]	0.847284	1.80671e-06	0.00093797
ENSMUSG00000042182	Bend6	BEN domain containing 6 [Source:MGI Symbol;Acc:MGI:2444572]	1.31268	2.67004e-06	0.00135063
ENSMUSG00000053024	Cntn2	contactin 2 [Source:MGI Symbol;Acc:MGI:104518]	5.45932	4.1746e-06	0.0020087
ENSMUSG00000028173	Wls	wntless WNT ligand secretion mediator [Source:MGI Symbol;Acc:MGI:1915401]	1.25481	4.29234e-06	0.00201617
ENSMUSG00000069609	Cd300ld4	CD300 molecule like family member D4 [Source:MGI Symbol;Acc:MGI:3702658]	3.93094	4.5129e-06	0.00202342
ENSMUSG00000094685	Gm5900	predicted pseudogene 5900 [Source:MGI Symbol;Acc:MGI:3643907]	3.37765	5.06398e-06	0.00222005
ENSMUSG00000026390	Marco	macrophage receptor with collagenous structure [Source:MGI Symbol;Acc:MGI:1309998]	0.745475	7.49071e-06	0.00314418
ENSMUSG00000044285	Gm1821	predicted gene 1821 [Source:MGI Symbol;Acc:MGI:3037679]	2.10443	8.28339e-06	0.00340447
ENSMUSG00000065987	Cd209b	CD209b antigen [Source:MGI Symbol;Acc:MGI:1916415]	0.915815	9.24914e-06	0.00372382
ENSMUSG00000095866	Ighv2-4	immunoglobulin heavy variable V2-4 [Source:MGI Symbol;Acc:MGI:3643263]	2.55635	9.6411e-06	0.00380399
ENSMUSG00000057286	St6galnac2	ST6 (alpha-N-acetyl-neuraminyl-2,3-beta-galactosyl-1,3)-N-acetylgalactosaminide alpha-2,6-sialyltransferase 2 [Source:MGI Symbol;Acc:MGI:107553]	1.12603	1.25384e-05	0.00485014
ENSMUSG00000068876	Cgn	cingulin [Source:MGI Symbol;Acc:MGI:1927237]	2.8887	1.43769e-05	0.00545437
ENSMUSG00000110569	Gm18860	predicted gene, 18860 [Source:MGI Symbol;Acc:MGI:5011045]	3.45494	1.52052e-05	0.00565978
ENSMUSG00000039246	Lyplal1	lysophospholipase-like 1 [Source:MGI Symbol;Acc:MGI:2385115]	1.64676	1.63858e-05	0.00598628
ENSMUSG00000020810	Cygb	cytoglobin [Source:MGI Symbol;Acc:MGI:2149481]	1.05447	1.71635e-05	0.00615638
ENSMUSG00000037379	Spon2	spondin 2, extracellular matrix protein [Source:MGI Symbol;Acc:MGI:1923724]	0.927085	2.1401e-05	0.00737099
ENSMUSG00000026315	Serpinb8	serine (or cysteine) peptidase inhibitor, clade B, member 8 [Source:MGI Symbol;Acc:MGI:894657]	0.921131	2.16706e-05	0.00737099
ENSMUSG00000024190	Dusp1	dual specificity phosphatase 1 [Source:MGI Symbol;Acc:MGI:105120]	0.678825	2.40851e-05	0.00805339
ENSMUSG00000020431	Adcy1	adenylate cyclase 1 [Source:MGI Symbol;Acc:MGI:99677]	1.11216	2.72986e-05	0.00882863
ENSMUSG00000024427	Spry4	sprouty RTK signaling antagonist 4 [Source:MGI Symbol;Acc:MGI:1345144]	0.807916	3.01382e-05	0.00958977
ENSMUSG00000081223	Gm12247	predicted gene 12247 [Source:MGI Symbol;Acc:MGI:3649489]	2.73697	3.28694e-05	0.010132
ENSMUSG00000036687	Tmem184a	transmembrane protein 184a [Source:MGI Symbol;Acc:MGI:2385897]	3.41917	5.00682e-05	0.0142382
ENSMUSG00000025964	Adam23	a disintegrin and metallopeptidase domain 23 [Source:MGI Symbol;Acc:MGI:1345162]	0.653376	5.05209e-05	0.0142382
ENSMUSG00000051279	Gdf6	growth differentiation factor 6 [Source:MGI Symbol;Acc:MGI:95689]	1.30007	5.58191e-05	0.0155098
ENSMUSG00000021186	Fbln5	fibulin 5 [Source:MGI Symbol;Acc:MGI:1346091]	0.728324	6.15911e-05	0.016876
ENSMUSG00000110123	Gm18562	predicted gene, 18562 [Source:MGI Symbol;Acc:MGI:5010747]	5.13788	6.64556e-05	0.0179594
ENSMUSG00000028369	Svep1	sushi, von Willebrand factor type A, EGF and pentraxin domain containing 1 [Source:MGI Symbol;Acc:MGI:1928849]	0.50696	7.10391e-05	0.0189387
ENSMUSG00000097739	Gm2539	predicted gene, 2539 [Source:MGI Symbol;Acc:MGI:3780707]	5.69331	7.2552e-05	0.0190841
ENSMUSG00000091383	Hist1h2al	histone cluster 1, H2al [Source:MGI Symbol;Acc:MGI:3646032]	7.36461	7.44103e-05	0.0193153
ENSMUSG00000078586	Gm11735	predicted gene 11735 [Source:MGI Symbol;Acc:MGI:3713525]	7.25134	7.84157e-05	0.0200907
ENSMUSG00000026077	Npas2	neuronal PAS domain protein 2 [Source:MGI Symbol;Acc:MGI:109232]	1.23562	8.42109e-05	0.0212989
ENSMUSG00000090173	Fbxw10	F-box and WD-40 domain protein 10 [Source:MGI Symbol;Acc:MGI:3052463]	1.14942	8.61889e-05	0.0215232
ENSMUSG00000101316	Gm12663	predicted gene 12663 [Source:MGI Symbol;Acc:MGI:3652168]	1.22369	9.33944e-05	0.0227467
ENSMUSG00000020681	Ace	angiotensin I converting enzyme (peptidyl-dipeptidase A) 1 [Source:MGI Symbol;Acc:MGI:87874]	0.895071	0.000101695	0.0244664
ENSMUSG00000066107	Gm12666	predicted gene 12666 [Source:MGI Symbol;Acc:MGI:3650864]	5.20722	0.000104154	0.0247561
ENSMUSG00000038587	Akap12	A kinase (PRKA) anchor protein (gravin) 12 [Source:MGI Symbol;Acc:MGI:1932576]	0.519057	0.000115468	0.0264878
ENSMUSG00000033825	Tpsb2	tryptase beta 2 [Source:MGI Symbol;Acc:MGI:96942]	2.51539	0.000123952	0.0275726
ENSMUSG00000005089	Slc1a2	solute carrier family 1 (glial high affinity glutamate transporter), member 2 [Source:MGI Symbol;Acc:MGI:101931]	0.881906	0.000126266	0.0275726
ENSMUSG00000021250	Fos	FBJ osteosarcoma oncogene [Source:MGI Symbol;Acc:MGI:95574]	1.10181	0.000174039	0.0369188
ENSMUSG00000028556	Dock7	dedicator of cytokinesis 7 [Source:MGI Symbol;Acc:MGI:1914549]	0.623676	0.000191346	0.0397354
ENSMUSG00000074280	Gm6166	predicted gene 6166 [Source:MGI Symbol;Acc:MGI:3645893]	3.49286	0.000195226	0.0401189
ENSMUSG00000107470	Gm3375	predicted gene 3375 [Source:MGI Symbol;Acc:MGI:3781553]	2.58898	0.000211273	0.0418114
ENSMUSG00000027875	Hmgcs2	3-hydroxy-3-methylglutaryl-Coenzyme A synthase 2 [Source:MGI Symbol;Acc:MGI:101939]	0.497283	0.000211939	0.0418114
ENSMUSG00000009588	St6galnac1	ST6 (alpha-N-acetyl-neuraminyl-2,3-beta-galactosyl-1,3)-N-acetylgalactosaminide alpha-2,6-sialyltransferase 1 [Source:MGI Symbol;Acc:MGI:1341826]	4.75643	0.000223494	0.0429087
ENSMUSG00000033788	Dysf	dysferlin [Source:MGI Symbol;Acc:MGI:1349385]	0.460287	0.000224662	0.0429087
ENSMUSG00000045680	Tcf21	transcription factor 21 [Source:MGI Symbol;Acc:MGI:1202715]	0.699155	0.000236286	0.0443947
ENSMUSG00000000325	Arvcf	armadillo repeat gene deleted in velocardiofacial syndrome [Source:MGI Symbol;Acc:MGI:109620]	0.604575	0.000240041	0.0446748
ENSMUSG00000032965	Ift57	intraflagellar transport 57 [Source:MGI Symbol;Acc:MGI:1921166]	0.78756	0.000252302	0.0459716
ENSMUSG00000035067	Xkr6	X-linked Kx blood group related 6 [Source:MGI Symbol;Acc:MGI:2447765]	1.92987	0.000254	0.0459716
ENSMUSG00000094652	Ighv1-42	immunoglobulin heavy variable V1-42 [Source:MGI Symbol;Acc:MGI:3704123]	1.33123	0.000269798	0.0483871
ENSMUSG00000006342	Susd2	sushi domain containing 2 [Source:MGI Symbol;Acc:MGI:1918983]	0.557249	0.000277942	0.0493985
ENSMUSG00000060093	Hist1h4a	histone cluster 1, H4a [Source:MGI Symbol;Acc:MGI:2448419]	4.79551	0.000321858	0.0561913
ENSMUSG00000031740	Mmp2	matrix metallopeptidase 2 [Source:MGI Symbol;Acc:MGI:97009]	0.673934	0.000355343	0.0613073
ENSMUSG00000093861	Igkv1-110	immunoglobulin kappa variable 1-110 [Source:MGI Symbol;Acc:MGI:4439558]	0.751555	0.00036051	0.0613116
ENSMUSG00000024620	Pdgfrb	platelet derived growth factor receptor, beta polypeptide [Source:MGI Symbol;Acc:MGI:97531]	0.606316	0.000387158	0.0636129
ENSMUSG00000026235	Epha4	Eph receptor A4 [Source:MGI Symbol;Acc:MGI:98277]	1.57693	0.000390164	0.0636129
ENSMUSG00000021373	Cap2	CAP, adenylate cyclase-associated protein, 2 (yeast) [Source:MGI Symbol;Acc:MGI:1914502]	1.14036	0.000397364	0.0642557
ENSMUSG00000042207	Kdm5b	lysine (K)-specific demethylase 5B [Source:MGI Symbol;Acc:MGI:1922855]	0.323684	0.000418163	0.0659962
ENSMUSG00000025215	Tlx1	T cell leukemia, homeobox 1 [Source:MGI Symbol;Acc:MGI:98769]	0.588101	0.000426535	0.0662574
ENSMUSG00000002847	Pla1a	phospholipase A1 member A [Source:MGI Symbol;Acc:MGI:1934677]	1.78873	0.000442518	0.0682031
ENSMUSG00000096956	Snhg18	small nucleolar RNA host gene 18 [Source:MGI Symbol;Acc:MGI:1914085]	0.665451	0.000480707	0.0719577
ENSMUSG00000037892	Pcdh18	protocadherin 18 [Source:MGI Symbol;Acc:MGI:1920423]	0.862258	0.000481469	0.0719577
ENSMUSG00000050936	Gm42743	predicted gene 42743 [Source:MGI Symbol;Acc:MGI:5662880]	2.68976	0.000526251	0.0763374
ENSMUSG00000042821	Snai1	snail family zinc finger 1 [Source:MGI Symbol;Acc:MGI:98330]	0.630093	0.000564075	0.0806382
ENSMUSG00000020017	Hal	histidine ammonia lyase [Source:MGI Symbol;Acc:MGI:96010]	1.88348	0.000573608	0.0808036
ENSMUSG00000076757	Tcrg-C4	T cell receptor gamma, constant 4 [Source:MGI Symbol;Acc:MGI:98628]	1.01812	0.00064593	0.0878821
ENSMUSG00000044338	Aplnr	apelin receptor [Source:MGI Symbol;Acc:MGI:1346086]	0.641268	0.000700915	0.09471
ENSMUSG00000056821	1700028I16Rik	RIKEN cDNA 1700028I16 gene [Source:MGI Symbol;Acc:MGI:1917253]	2.32689	0.000723755	0.0971309
ENSMUSG00000116114	Gm35853	predicted gene, 35853 [Source:MGI Symbol;Acc:MGI:5595012]	0.663915	0.000733686	0.0973309
ENSMUSG00000041797	Abca9	ATP-binding cassette, sub-family A (ABC1), member 9 [Source:MGI Symbol;Acc:MGI:2386796]	0.506195	0.000735113	0.0973309
ENSMUSG00000046561	Arsj	arylsulfatase J [Source:MGI Symbol;Acc:MGI:2443513]	4.94018	0.000762879	1
ENSMUSG00000010311	Optc	opticin [Source:MGI Symbol;Acc:MGI:2151113]	4.34319	0.000809369	1
ENSMUSG00000041046	Ramp3	receptor (calcitonin) activity modifying protein 3 [Source:MGI Symbol;Acc:MGI:1860292]	0.925065	0.000815294	0.105125
ENSMUSG00000056999	Ide	insulin degrading enzyme [Source:MGI Symbol;Acc:MGI:96412]	0.460754	0.000841542	0.106423
ENSMUSG00000102692	Dchs2	dachsous cadherin related 2 [Source:MGI Symbol;Acc:MGI:2685263]	1.45514	0.000903069	0.112049
ENSMUSG00000033210	Slc9c1	solute carrier family 9, subfamily C (Na+-transporting carboxylic acid decarboxylase), member 1 [Source:MGI Symbol;Acc:MGI:2685456]	4.80752	0.000957221	1
ENSMUSG00000054426	A930005H10Rik	RIKEN cDNA A930005H10 gene [Source:MGI Symbol;Acc:MGI:1915411]	0.872666	0.000964233	0.11582
ENSMUSG00000056481	Cd248	CD248 antigen, endosialin [Source:MGI Symbol;Acc:MGI:1917695]	0.692585	0.000964261	0.11582
ENSMUSG00000024621	Csf1r	colony stimulating factor 1 receptor [Source:MGI Symbol;Acc:MGI:1339758]	0.381086	0.000970621	0.11582
ENSMUSG00000022114	Spry2	sprouty RTK signaling antagonist 2 [Source:MGI Symbol;Acc:MGI:1345138]	0.59331	0.000974559	0.11582
ENSMUSG00000051682	Treml4	triggering receptor expressed on myeloid cells-like 4 [Source:MGI Symbol;Acc:MGI:1923239]	0.499264	0.000993219	0.117331
ENSMUSG00000034472	Rasd2	RASD family, member 2 [Source:MGI Symbol;Acc:MGI:1922391]	0.943587	0.00107433	0.126157
ENSMUSG00000053838	Nudcd3	NudC domain containing 3 [Source:MGI Symbol;Acc:MGI:2144158]	0.306297	0.0011145	0.129335
ENSMUSG00000080893	Gm15920	predicted gene 15920 [Source:MGI Symbol;Acc:MGI:3801934]	0.869266	0.00112558	0.129856
ENSMUSG00000095597	Gm6472	predicted pseudogene 6472 [Source:MGI Symbol;Acc:MGI:3648396]	0.362362	0.00115544	0.13176
ENSMUSG00000006586	Runx1t1	runt-related transcription factor 1; translocated to, 1 (cyclin D-related) [Source:MGI Symbol;Acc:MGI:104793]	0.74097	0.00119841	0.134331
ENSMUSG00000030208	Emp1	epithelial membrane protein 1 [Source:MGI Symbol;Acc:MGI:107941]	0.492776	0.00123507	0.135839
ENSMUSG00000035873	Pawr	PRKC, apoptosis, WT1, regulator [Source:MGI Symbol;Acc:MGI:2149961]	0.639609	0.00123941	0.135839
ENSMUSG00000034730	Adgrb1	adhesion G protein-coupled receptor B1 [Source:MGI Symbol;Acc:MGI:1933736]	1.16815	0.0013222	0.140892
ENSMUSG00000019808	Adat2	adenosine deaminase, tRNA-specific 2 [Source:MGI Symbol;Acc:MGI:1914007]	0.721454	0.00137724	0.143001
ENSMUSG00000060206	Zfp462	zinc finger protein 462 [Source:MGI Symbol;Acc:MGI:107690]	0.589001	0.0014396	0.147919
ENSMUSG00000004562	Arhgef40	Rho guanine nucleotide exchange factor (GEF) 40 [Source:MGI Symbol;Acc:MGI:2685515]	0.680701	0.00147063	0.149287
ENSMUSG00000000416	Cttnbp2	cortactin binding protein 2 [Source:MGI Symbol;Acc:MGI:1353467]	1.02483	0.00148437	0.149287
ENSMUSG00000000085	Scmh1	sex comb on midleg homolog 1 [Source:MGI Symbol;Acc:MGI:1352762]	0.323468	0.00149075	0.149287
ENSMUSG00000001552	Jup	junction plakoglobin [Source:MGI Symbol;Acc:MGI:96650]	0.326889	0.00154308	0.152029
ENSMUSG00000083657	Gm12245	predicted gene 12245 [Source:MGI Symbol;Acc:MGI:3649494]	5.02615	0.00154406	0.152029
ENSMUSG00000090223	Pcp4	Purkinje cell protein 4 [Source:MGI Symbol;Acc:MGI:97509]	2.36378	0.00154896	0.152029
ENSMUSG00000036853	Mcoln3	mucolipin 3 [Source:MGI Symbol;Acc:MGI:1890500]	0.78452	0.0016674	0.162843
ENSMUSG00000045095	Magi1	membrane associated guanylate kinase, WW and PDZ domain containing 1 [Source:MGI Symbol;Acc:MGI:1203522]	0.913435	0.00171757	0.164893
ENSMUSG00000027358	Bmp2	bone morphogenetic protein 2 [Source:MGI Symbol;Acc:MGI:88177]	0.779279	0.00172181	0.164893
ENSMUSG00000052131	Akr1b7	aldo-keto reductase family 1, member B7 [Source:MGI Symbol;Acc:MGI:101918]	0.728957	0.00174224	0.165637
ENSMUSG00000013833	Med16	mediator complex subunit 16 [Source:MGI Symbol;Acc:MGI:2158394]	0.298865	0.00174637	0.165637
ENSMUSG00000099342	Gm18180	predicted gene, 18180 [Source:MGI Symbol;Acc:MGI:5010365]	2.03817	0.0017851	0.1685
ENSMUSG00000095562	Gm21887	predicted gene, 21887 [Source:MGI Symbol;Acc:MGI:5434051]	1.98972	0.0018433	0.171705
ENSMUSG00000019944	Rhobtb1	Rho-related BTB domain containing 1 [Source:MGI Symbol;Acc:MGI:1916538]	0.480038	0.00184517	0.171705
ENSMUSG00000028195	Cyr61	cysteine rich protein 61 [Source:MGI Symbol;Acc:MGI:88613]	1.22517	0.00192882	0.177728
ENSMUSG00000083900	Gm13294	predicted gene 13294 [Source:MGI Symbol;Acc:MGI:3649472]	2.4406	0.00194592	0.177728
ENSMUSG00000082070	Gm1866	predicted gene 1866 [Source:MGI Symbol;Acc:MGI:3037724]	1.60976	0.00196114	0.178292
ENSMUSG00000099696	2900052N01Rik	RIKEN cDNA 2900052N01 gene [Source:MGI Symbol;Acc:MGI:1920290]	0.594074	0.00201284	0.182051
ENSMUSG00000031375	Bgn	biglycan [Source:MGI Symbol;Acc:MGI:88158]	0.423137	0.00203828	0.182778
ENSMUSG00000026814	Eng	endoglin [Source:MGI Symbol;Acc:MGI:95392]	0.301186	0.00207947	0.184792
ENSMUSG00000050321	Neto1	neuropilin (NRP) and tolloid (TLL)-like 1 [Source:MGI Symbol;Acc:MGI:2180216]	1.71117	0.00209159	0.18483
ENSMUSG00000105710	Gm43859	predicted gene 43859 [Source:MGI Symbol;Acc:MGI:5663996]	1.01017	0.00209863	0.18483
ENSMUSG00000020250	Txnrd1	thioredoxin reductase 1 [Source:MGI Symbol;Acc:MGI:1354175]	0.386729	0.0022019	0.190762
ENSMUSG00000025083	Afap1l2	actin filament associated protein 1-like 2 [Source:MGI Symbol;Acc:MGI:2147658]	0.471225	0.0022121	0.190762
ENSMUSG00000023079	Gtf2ird1	general transcription factor II I repeat domain-containing 1 [Source:MGI Symbol;Acc:MGI:1861942]	0.338707	0.00221434	0.190762
ENSMUSG00000035179	Ppp1r32	protein phosphatase 1, regulatory subunit 32 [Source:MGI Symbol;Acc:MGI:1915002]	2.00689	0.00228114	0.193976
ENSMUSG00000096140	Ankrd66	ankyrin repeat domain 66 [Source:MGI Symbol;Acc:MGI:1925106]	3.18475	0.00239979	0.20146
ENSMUSG00000000093	Tbx2	T-box 2 [Source:MGI Symbol;Acc:MGI:98494]	0.649572	0.00246752	0.203368
ENSMUSG00000096355	Ighv8-4	immunoglobulin heavy variable V8-4 [Source:MGI Symbol;Acc:MGI:3646040]	4.06113	0.00248095	0.203368
ENSMUSG00000004730	Adgre1	adhesion G protein-coupled receptor E1 [Source:MGI Symbol;Acc:MGI:106912]	0.400393	0.00248437	0.203368
ENSMUSG00000052336	Cx3cr1	chemokine (C-X3-C motif) receptor 1 [Source:MGI Symbol;Acc:MGI:1333815]	0.548441	0.0026329	0.212876
ENSMUSG00000026807	Ak8	adenylate kinase 8 [Source:MGI Symbol;Acc:MGI:1916120]	1.2322	0.00280256	0.221156
ENSMUSG00000061311	Rag1	recombination activating gene 1 [Source:MGI Symbol;Acc:MGI:97848]	2.05375	0.00282427	0.221981
ENSMUSG00000032744	Heyl	hairy/enhancer-of-split related with YRPW motif-like [Source:MGI Symbol;Acc:MGI:1860511]	0.594899	0.00285912	0.223153
ENSMUSG00000016194	Hsd11b1	hydroxysteroid 11-beta dehydrogenase 1 [Source:MGI Symbol;Acc:MGI:103562]	0.351225	0.00293513	0.226181
ENSMUSG00000073791	Efcab7	EF-hand calcium binding domain 7 [Source:MGI Symbol;Acc:MGI:2385199]	1.02402	0.00295184	0.226181
ENSMUSG00000097662	Gm2093	predicted gene 2093 [Source:MGI Symbol;Acc:MGI:3780260]	2.95016	0.00302007	0.228561
ENSMUSG00000064090	Vrk2	vaccinia related kinase 2 [Source:MGI Symbol;Acc:MGI:1917172]	0.619844	0.00305733	0.22944
ENSMUSG00000055027	Smyd1	SET and MYND domain containing 1 [Source:MGI Symbol;Acc:MGI:104790]	0.858016	0.00305873	0.22944
ENSMUSG00000041879	Ipo9	importin 9 [Source:MGI Symbol;Acc:MGI:1918944]	0.308612	0.00309339	0.231148
ENSMUSG00000002289	Angptl4	angiopoietin-like 4 [Source:MGI Symbol;Acc:MGI:1888999]	0.600284	0.00332236	0.238689
ENSMUSG00000030084	Plxna1	plexin A1 [Source:MGI Symbol;Acc:MGI:107685]	0.325766	0.00333932	0.238689
ENSMUSG00000097532	Gm4349	predicted gene 4349 [Source:MGI Symbol;Acc:MGI:3782533]	2.11782	0.00336112	0.23938
ENSMUSG00000024486	Hbegf	heparin-binding EGF-like growth factor [Source:MGI Symbol;Acc:MGI:96070]	0.648861	0.00344333	0.244353
ENSMUSG00000048960	Prex2	phosphatidylinositol-3,4,5-trisphosphate-dependent Rac exchange factor 2 [Source:MGI Symbol;Acc:MGI:1923385]	0.596988	0.00349448	0.247094
ENSMUSG00000049536	Tceal1	transcription elongation factor A (SII)-like 1 [Source:MGI Symbol;Acc:MGI:2385317]	0.842594	0.00352709	0.248509
ENSMUSG00000025213	Kazald1	Kazal-type serine peptidase inhibitor domain 1 [Source:MGI Symbol;Acc:MGI:2147606]	0.538915	0.00355751	0.24976
ENSMUSG00000025265	Fgd1	FYVE, RhoGEF and PH domain containing 1 [Source:MGI Symbol;Acc:MGI:104566]	0.967933	0.0035926	0.250459
ENSMUSG00000026358	Rgs1	regulator of G-protein signaling 1 [Source:MGI Symbol;Acc:MGI:1354694]	0.733398	0.00361098	0.250459
ENSMUSG00000036295	Lrrn3	leucine rich repeat protein 3, neuronal [Source:MGI Symbol;Acc:MGI:106036]	0.683385	0.00366538	0.250459
ENSMUSG00000022756	Slc7a4	solute carrier family 7 (cationic amino acid transporter, y+ system), member 4 [Source:MGI Symbol;Acc:MGI:2146512]	0.751136	0.00366975	0.250459
ENSMUSG00000040483	Xaf1	XIAP associated factor 1 [Source:MGI Symbol;Acc:MGI:3772572]	0.886301	0.00368172	0.250459
ENSMUSG00000036510	Cdh8	cadherin 8 [Source:MGI Symbol;Acc:MGI:107434]	1.07467	0.00370466	0.250657
ENSMUSG00000020695	Mrc2	mannose receptor, C type 2 [Source:MGI Symbol;Acc:MGI:107818]	0.596518	0.00371004	0.250657
ENSMUSG00000031495	Cd209d	CD209d antigen [Source:MGI Symbol;Acc:MGI:2157947]	0.980443	0.00389158	0.260247
ENSMUSG00000031343	Gabra3	gamma-aminobutyric acid (GABA) A receptor, subunit alpha 3 [Source:MGI Symbol;Acc:MGI:95615]	0.471599	0.00393028	0.261948
ENSMUSG00000013089	Etv5	ets variant 5 [Source:MGI Symbol;Acc:MGI:1096867]	0.509191	0.00395061	0.262416
ENSMUSG00000097819	Gm26813	predicted gene, 26813 [Source:MGI Symbol;Acc:MGI:5477307]	2.25058	0.00398085	0.263537
ENSMUSG00000004654	Ghrhr	growth hormone releasing hormone receptor [Source:MGI Symbol;Acc:MGI:95710]	4.49263	0.00400754	1
ENSMUSG00000037712	Fermt2	fermitin family member 2 [Source:MGI Symbol;Acc:MGI:2385001]	0.417816	0.00401294	0.264514
ENSMUSG00000072949	Acot1	acyl-CoA thioesterase 1 [Source:MGI Symbol;Acc:MGI:1349396]	0.560119	0.00403506	0.264514
ENSMUSG00000031938	4931406C07Rik	RIKEN cDNA 4931406C07 gene [Source:MGI Symbol;Acc:MGI:1918234]	0.394214	0.00403582	0.264514
ENSMUSG00000043496	Tril	TLR4 interactor with leucine-rich repeats [Source:MGI Symbol;Acc:MGI:1914123]	0.917013	0.00405134	0.264652
ENSMUSG00000031502	Col4a1	collagen, type IV, alpha 1 [Source:MGI Symbol;Acc:MGI:88454]	0.460303	0.00406934	0.26495
ENSMUSG00000083283	Gm15361	predicted pseudogene 15361 [Source:MGI Symbol;Acc:MGI:3642247]	1.5514	0.00423842	0.272363
ENSMUSG00000008845	Cd163	CD163 antigen [Source:MGI Symbol;Acc:MGI:2135946]	0.420626	0.0042714	0.273591
ENSMUSG00000024440	Pcdh12	protocadherin 12 [Source:MGI Symbol;Acc:MGI:1855700]	0.439941	0.00430629	0.274934
ENSMUSG00000084284	Tpt1-ps6	tumor protein, translationally-controlled, pseudogene 6 [Source:MGI Symbol;Acc:MGI:2665000]	2.18552	0.00437271	0.27649
ENSMUSG00000070610	Gm13127	predicted gene 13127 [Source:MGI Symbol;Acc:MGI:3651260]	0.958997	0.00450432	0.282466
ENSMUSG00000038146	Notch3	notch 3 [Source:MGI Symbol;Acc:MGI:99460]	0.457753	0.00452485	0.282466
ENSMUSG00000018800	Abca5	ATP-binding cassette, sub-family A (ABC1), member 5 [Source:MGI Symbol;Acc:MGI:2386607]	0.809928	0.00453446	0.282466
ENSMUSG00000001095	Slc13a2	solute carrier family 13 (sodium-dependent dicarboxylate transporter), member 2 [Source:MGI Symbol;Acc:MGI:1276558]	3.01501	0.00454352	0.282466
ENSMUSG00000064373	Selenop	selenoprotein P [Source:MGI Symbol;Acc:MGI:894288]	0.299892	0.00455347	0.282466
ENSMUSG00000048581	E130311K13Rik	RIKEN cDNA E130311K13 gene [Source:MGI Symbol;Acc:MGI:3607716]	0.578851	0.00456744	0.282466
ENSMUSG00000076927	Traj1	T cell receptor alpha joining 1 [Source:MGI Symbol;Acc:MGI:4439841]	2.9675	0.00460922	0.284159
ENSMUSG00000087785	Gm23172	predicted gene, 23172 [Source:MGI Symbol;Acc:MGI:5452949]	3.75722	0.00464581	1
ENSMUSG00000025436	Atp23	ATP23 metallopeptidase and ATP synthase assembly factor homolog [Source:MGI Symbol;Acc:MGI:1916984]	0.542068	0.0049489	0.300748
ENSMUSG00000039611	Tmem246	transmembrane protein 246 [Source:MGI Symbol;Acc:MGI:1914313]	0.73342	0.00504465	0.303417
ENSMUSG00000020614	Fam20a	family with sequence similarity 20, member A [Source:MGI Symbol;Acc:MGI:2388266]	0.739158	0.00508344	0.303457
ENSMUSG00000044461	Shisa2	shisa family member 2 [Source:MGI Symbol;Acc:MGI:2444716]	0.671601	0.00510823	0.30354
ENSMUSG00000086119	Gm2415	predicted gene 2415 [Source:MGI Symbol;Acc:MGI:3780582]	0.998665	0.00522875	0.308841
ENSMUSG00000112969	Gm48496	predicted gene, 48496 [Source:MGI Symbol;Acc:MGI:6098022]	1.55956	0.00561911	0.325119
ENSMUSG00000105606	Igkv2-109	immunoglobulin kappa variable 2-109 [Source:MGI Symbol;Acc:MGI:3642626]	0.65767	0.00565267	0.325119
ENSMUSG00000048240	Gng7	guanine nucleotide binding protein (G protein), gamma 7 [Source:MGI Symbol;Acc:MGI:95787]	0.744551	0.00569748	0.325797
ENSMUSG00000069607	Cd300ld3	CD300 molecule like family member D3 [Source:MGI Symbol;Acc:MGI:2687214]	2.16034	0.00597613	0.339194
ENSMUSG00000037031	Tspan15	tetraspanin 15 [Source:MGI Symbol;Acc:MGI:1917673]	0.373146	0.00599054	0.339194
ENSMUSG00000071392	Ect2l	epithelial cell transforming sequence 2 oncogene-like [Source:MGI Symbol;Acc:MGI:3641723]	2.22201	0.00600054	0.339194
ENSMUSG00000049723	Mmp12	matrix metallopeptidase 12 [Source:MGI Symbol;Acc:MGI:97005]	1.10063	0.00607217	0.340387
ENSMUSG00000113047	Gm47469	predicted gene, 47469 [Source:MGI Symbol;Acc:MGI:6096437]	0.698296	0.00607342	0.340387
ENSMUSG00000029468	P2rx7	purinergic receptor P2X, ligand-gated ion channel, 7 [Source:MGI Symbol;Acc:MGI:1339957]	0.27963	0.0061842	0.344638
ENSMUSG00000094356	Igkv8-28	immunoglobulin kappa variable 8-28 [Source:MGI Symbol;Acc:MGI:3642251]	0.819553	0.00637172	0.353094
ENSMUSG00000039166	Akap7	A kinase (PRKA) anchor protein 7 [Source:MGI Symbol;Acc:MGI:1859150]	0.619353	0.00640457	0.35392
ENSMUSG00000035172	Plekhh3	pleckstrin homology domain containing, family H (with MyTH4 domain) member 3 [Source:MGI Symbol;Acc:MGI:2384950]	0.556196	0.00644769	0.355307
ENSMUSG00000051648	Kctd19	potassium channel tetramerisation domain containing 19 [Source:MGI Symbol;Acc:MGI:3045294]	1.19982	0.00653567	0.359152
ENSMUSG00000049580	Tsku	tsukushi, small leucine rich proteoglycan [Source:MGI Symbol;Acc:MGI:2443855]	0.39401	0.00655767	0.35936
ENSMUSG00000029381	Shroom3	shroom family member 3 [Source:MGI Symbol;Acc:MGI:1351655]	0.585711	0.00659907	0.359631
ENSMUSG00000076676	Ighv12-3	immunoglobulin heavy variable V12-3 [Source:MGI Symbol;Acc:MGI:3646760]	2.03148	0.00667822	0.359643
ENSMUSG00000022883	Robo1	roundabout guidance receptor 1 [Source:MGI Symbol;Acc:MGI:1274781]	0.514809	0.00671325	0.359643
ENSMUSG00000101501	Rps27a-ps1	ribosomal protein S27A, pseudogene 1 [Source:MGI Symbol;Acc:MGI:3781839]	2.8991	0.00672326	0.359643
ENSMUSG00000100454	Gm28901	predicted gene 28901 [Source:MGI Symbol;Acc:MGI:5579607]	1.25027	0.0067269	0.359643
ENSMUSG00000026435	Slc45a3	solute carrier family 45, member 3 [Source:MGI Symbol;Acc:MGI:1922082]	0.302971	0.00676294	0.360593
ENSMUSG00000016763	Scube1	signal peptide, CUB domain, EGF-like 1 [Source:MGI Symbol;Acc:MGI:1890616]	0.621486	0.00686915	0.364574
ENSMUSG00000057895	Zfp105	zinc finger protein 105 [Source:MGI Symbol;Acc:MGI:1277119]	0.757818	0.00699895	0.366304
ENSMUSG00000116840	AC110166.2	Novel transcript, antisense to Mylk and Hacd2	3.57018	0.007139	1
ENSMUSG00000015829	Tnr	tenascin R [Source:MGI Symbol;Acc:MGI:99516]	3.17319	0.00714301	0.37074
ENSMUSG00000097993	Ptprv	protein tyrosine phosphatase, receptor type, V [Source:MGI Symbol;Acc:MGI:108027]	0.603834	0.00723446	0.373616
ENSMUSG00000087397	Rapgef3os2	Rap guanine nucleotide exchange factor (GEF) 3, opposite strand 2 [Source:MGI Symbol;Acc:MGI:3826581]	3.87824	0.00724139	1
ENSMUSG00000031503	Col4a2	collagen, type IV, alpha 2 [Source:MGI Symbol;Acc:MGI:88455]	0.420532	0.00743897	0.379107
ENSMUSG00000091351	Gm17135	predicted gene 17135 [Source:MGI Symbol;Acc:MGI:4937962]	2.92617	0.00745703	0.379107
ENSMUSG00000029096	Htra3	HtrA serine peptidase 3 [Source:MGI Symbol;Acc:MGI:1925808]	0.467121	0.0074945	0.379107
ENSMUSG00000023972	Ptk7	PTK7 protein tyrosine kinase 7 [Source:MGI Symbol;Acc:MGI:1918711]	0.625862	0.00763974	0.381287
ENSMUSG00000037568	Vash2	vasohibin 2 [Source:MGI Symbol;Acc:MGI:2444826]	1.10548	0.00765405	0.381287
ENSMUSG00000112941	Gm48623	predicted gene, 48623 [Source:MGI Symbol;Acc:MGI:6098220]	4.03898	0.0077678	0.384068
ENSMUSG00000053553	3110082I17Rik	RIKEN cDNA 3110082I17 gene [Source:MGI Symbol;Acc:MGI:1920462]	0.412441	0.00784745	0.386256
ENSMUSG00000047342	Zfp286	zinc finger protein 286 [Source:MGI Symbol;Acc:MGI:2384758]	1.07189	0.00787078	0.386256
ENSMUSG00000031790	Mmp15	matrix metallopeptidase 15 [Source:MGI Symbol;Acc:MGI:109320]	0.511947	0.00789603	0.386533
ENSMUSG00000071470	Ccnb1ip1	cyclin B1 interacting protein 1 [Source:MGI Symbol;Acc:MGI:2685134]	8.0227	0.00805288	0.38949
ENSMUSG00000026421	Csrp1	cysteine and glycine-rich protein 1 [Source:MGI Symbol;Acc:MGI:88549]	0.358642	0.00829398	0.397017
ENSMUSG00000034040	Galnt17	polypeptide N-acetylgalactosaminyltransferase 17 [Source:MGI Symbol;Acc:MGI:2137594]	2.79251	0.00831144	0.397017
ENSMUSG00000029095	Ablim2	actin-binding LIM protein 2 [Source:MGI Symbol;Acc:MGI:2385758]	0.653364	0.00843647	0.399303
ENSMUSG00000078789	Dph1	diphthamide biosynthesis 1 [Source:MGI Symbol;Acc:MGI:2151233]	0.38414	0.00849696	0.401024
ENSMUSG00000029994	Anxa4	annexin A4 [Source:MGI Symbol;Acc:MGI:88030]	0.360671	0.00863633	0.404551
ENSMUSG00000080076	Hist1h2aj	histone cluster 1, H2aj [Source:MGI Symbol;Acc:MGI:2448312]	2.83862	0.00892244	0.414169
ENSMUSG00000035373	Ccl7	chemokine (C-C motif) ligand 7 [Source:MGI Symbol;Acc:MGI:99512]	3.63478	0.0089575	1
ENSMUSG00000110646	Olfr369-ps1	olfactory receptor 369, pseudogene 1 [Source:MGI Symbol;Acc:MGI:3030203]	4.35716	0.00902056	1
ENSMUSG00000076541	Igkv4-79	immunoglobulin kappa variable 4-79 [Source:MGI Symbol;Acc:MGI:2685040]	1.00813	0.00908821	0.417404
ENSMUSG00000038975	Rabggtb	Rab geranylgeranyl transferase, b subunit [Source:MGI Symbol;Acc:MGI:99537]	0.461644	0.00909914	0.417404
ENSMUSG00000039953	Clstn1	calsyntenin 1 [Source:MGI Symbol;Acc:MGI:1929895]	0.30278	0.00912473	0.417404
ENSMUSG00000049691	Nkx3-2	NK3 homeobox 2 [Source:MGI Symbol;Acc:MGI:108015]	0.562533	0.00915957	0.417404
ENSMUSG00000044337	Ackr3	atypical chemokine receptor 3 [Source:MGI Symbol;Acc:MGI:109562]	0.385646	0.00918032	0.417404
ENSMUSG00000047878	A4galt	alpha 1,4-galactosyltransferase [Source:MGI Symbol;Acc:MGI:3512453]	0.346113	0.00928202	0.41935
ENSMUSG00000047730	Fcgbp	Fc fragment of IgG binding protein [Source:MGI Symbol;Acc:MGI:2444336]	1.35916	0.00930402	0.41935
ENSMUSG00000022371	Col14a1	collagen, type XIV, alpha 1 [Source:MGI Symbol;Acc:MGI:1341272]	0.463055	0.00939651	0.419844
ENSMUSG00000016200	Syt14	synaptotagmin XIV [Source:MGI Symbol;Acc:MGI:2444490]	1.85645	0.00941298	0.419844
ENSMUSG00000061991	Hist1h2af	histone cluster 1, H2af [Source:MGI Symbol;Acc:MGI:2448309]	2.30865	0.00954806	0.420455
ENSMUSG00000001436	Slc19a1	solute carrier family 19 (folate transporter), member 1 [Source:MGI Symbol;Acc:MGI:103182]	0.415924	0.00968408	0.423804
ENSMUSG00000110150	Gm8523	predicted gene 8523 [Source:MGI Symbol;Acc:MGI:3779801]	3.90825	0.00969549	1
ENSMUSG00000079588	Tmem182	transmembrane protein 182 [Source:MGI Symbol;Acc:MGI:1923725]	4.27346	0.00972437	1
ENSMUSG00000061578	Ksr2	kinase suppressor of ras 2 [Source:MGI Symbol;Acc:MGI:3610315]	0.51769	0.0097282	0.423804
ENSMUSG00000027322	Siglec1	sialic acid binding Ig-like lectin 1, sialoadhesin [Source:MGI Symbol;Acc:MGI:99668]	0.600675	0.0101806	0.437566
ENSMUSG00000055485	Soga1	suppressor of glucose, autophagy associated 1 [Source:MGI Symbol;Acc:MGI:2444575]	0.347957	0.0102645	0.439464
ENSMUSG00000060402	Chst8	carbohydrate (N-acetylgalactosamine 4-0) sulfotransferase 8 [Source:MGI Symbol;Acc:MGI:1916197]	0.94086	0.0103372	0.441205
ENSMUSG00000076898	Traj31	T cell receptor alpha joining 31 [Source:MGI Symbol;Acc:MGI:4440519]	2.78076	0.0103679	0.441205
ENSMUSG00000020475	Pgam2	phosphoglycerate mutase 2 [Source:MGI Symbol;Acc:MGI:1933118]	0.597169	0.0104916	0.443802
ENSMUSG00000032531	Amotl2	angiomotin-like 2 [Source:MGI Symbol;Acc:MGI:1929286]	0.566638	0.0105224	0.443802
ENSMUSG00000085071	Gm14066	predicted gene 14066 [Source:MGI Symbol;Acc:MGI:3649728]	4.128	0.0106361	1
ENSMUSG00000028111	Ctsk	cathepsin K [Source:MGI Symbol;Acc:MGI:107823]	0.576733	0.0106579	0.443802
ENSMUSG00000021200	Asb2	ankyrin repeat and SOCS box-containing 2 [Source:MGI Symbol;Acc:MGI:1929743]	0.394948	0.0106663	0.443802
ENSMUSG00000025892	Gria4	glutamate receptor, ionotropic, AMPA4 (alpha 4) [Source:MGI Symbol;Acc:MGI:95811]	1.99725	0.0107081	0.443802
ENSMUSG00000022098	Bmp1	bone morphogenetic protein 1 [Source:MGI Symbol;Acc:MGI:88176]	0.33302	0.0108027	0.4451
ENSMUSG00000030981	Mmp21	matrix metallopeptidase 21 [Source:MGI Symbol;Acc:MGI:2664387]	3.47829	0.0109431	1
ENSMUSG00000028973	Abcb8	ATP-binding cassette, sub-family B (MDR/TAP), member 8 [Source:MGI Symbol;Acc:MGI:1351667]	0.307633	0.0110658	0.451732
ENSMUSG00000030523	Trpm1	transient receptor potential cation channel, subfamily M, member 1 [Source:MGI Symbol;Acc:MGI:1330305]	1.19288	0.0111676	0.454257
ENSMUSG00000023067	Cdkn1a	cyclin-dependent kinase inhibitor 1A (P21) [Source:MGI Symbol;Acc:MGI:104556]	0.421661	0.0112376	0.455435
ENSMUSG00000109399	Gm44982	predicted gene 44982 [Source:MGI Symbol;Acc:MGI:5753558]	3.05786	0.0112427	0.455435
ENSMUSG00000071856	Mcc	mutated in colorectal cancers [Source:MGI Symbol;Acc:MGI:96930]	0.623843	0.0113151	0.456368
ENSMUSG00000018417	Myo1b	myosin IB [Source:MGI Symbol;Acc:MGI:107752]	0.414849	0.0113583	0.456368
ENSMUSG00000108820	Gm44620	predicted gene 44620 [Source:MGI Symbol;Acc:MGI:5753196]	4.17393	0.0114882	1
ENSMUSG00000045877	4933415A04Rik	RIKEN cDNA 4933415A04 gene [Source:MGI Symbol;Acc:MGI:1922977]	2.64682	0.0115345	1
ENSMUSG00000110498	A630001O12Rik	RIKEN cDNA A630001O12 gene [Source:MGI Symbol;Acc:MGI:3041181]	1.34969	0.0118724	0.470318
ENSMUSG00000107246	Gm42560	predicted gene 42560 [Source:MGI Symbol;Acc:MGI:5662697]	2.72188	0.0119457	0.472273
ENSMUSG00000038456	Dennd2a	DENN/MADD domain containing 2A [Source:MGI Symbol;Acc:MGI:2444961]	0.476517	0.0120073	0.473762
ENSMUSG00000097251	5033417F24Rik	RIKEN cDNA 5033417F24 gene [Source:MGI Symbol;Acc:MGI:1923245]	1.54871	0.0122637	0.477793
ENSMUSG00000113750	Gm5628	predicted gene 5628 [Source:MGI Symbol;Acc:MGI:3779506]	1.9134	0.0122741	0.477793
ENSMUSG00000006386	Tek	TEK receptor tyrosine kinase [Source:MGI Symbol;Acc:MGI:98664]	0.376675	0.0123079	0.477886
ENSMUSG00000100865	Gm9320	predicted gene 9320 [Source:MGI Symbol;Acc:MGI:3645000]	1.23066	0.0123299	0.477886
ENSMUSG00000070565	Rasal2	RAS protein activator like 2 [Source:MGI Symbol;Acc:MGI:2443881]	0.389049	0.0124828	0.480978
ENSMUSG00000061724	Gm2423	predicted gene 2423 [Source:MGI Symbol;Acc:MGI:3805957]	0.96539	0.0126472	0.484472
ENSMUSG00000113856	Gm10790	predicted gene 10790 [Source:MGI Symbol;Acc:MGI:3641845]	1.20721	0.012682	0.484867
ENSMUSG00000102888	Ighv1-11	immunoglobulin heavy variable V1-11 [Source:MGI Symbol;Acc:MGI:5009835]	1.24256	0.0127859	0.487544
ENSMUSG00000058897	Col25a1	collagen, type XXV, alpha 1 [Source:MGI Symbol;Acc:MGI:1924268]	3.68898	0.0128428	0.488175
ENSMUSG00000085956	4930481B07Rik	RIKEN cDNA 4930481B07 gene [Source:MGI Symbol;Acc:MGI:1922187]	0.85589	0.0129161	0.489092
ENSMUSG00000001473	Tubb6	tubulin, beta 6 class V [Source:MGI Symbol;Acc:MGI:1915201]	0.325321	0.0129525	0.489092
ENSMUSG00000024601	Isoc1	isochorismatase domain containing 1 [Source:MGI Symbol;Acc:MGI:1913557]	0.222611	0.0129664	0.489092
ENSMUSG00000028524	Sgip1	SH3-domain GRB2-like (endophilin) interacting protein 1 [Source:MGI Symbol;Acc:MGI:1920344]	0.596392	0.0129822	0.489092
ENSMUSG00000048376	F2r	coagulation factor II (thrombin) receptor [Source:MGI Symbol;Acc:MGI:101802]	0.43052	0.0131095	0.489092
ENSMUSG00000036904	Fzd8	frizzled class receptor 8 [Source:MGI Symbol;Acc:MGI:108460]	0.671561	0.0131662	0.490082
ENSMUSG00000096638	Ighv2-9	immunoglobulin heavy variable 2-9 [Source:MGI Symbol;Acc:MGI:4439624]	0.694839	0.0132003	0.490425
ENSMUSG00000104283	Gm37459	predicted gene, 37459 [Source:MGI Symbol;Acc:MGI:5610687]	2.58298	0.0134012	0.496019
ENSMUSG00000025429	Pstpip2	proline-serine-threonine phosphatase-interacting protein 2 [Source:MGI Symbol;Acc:MGI:1335088]	0.461024	0.0135003	0.497819
ENSMUSG00000030607	Acan	aggrecan [Source:MGI Symbol;Acc:MGI:99602]	4.05473	0.0136406	1
ENSMUSG00000116627	AC153140.1	novel transcript	2.13929	0.013751	0.503301
ENSMUSG00000101972	Hist1h3i	histone cluster 1, H3i [Source:MGI Symbol;Acc:MGI:2448350]	1.64957	0.0138801	0.507087
ENSMUSG00000058952	Cfi	complement component factor i [Source:MGI Symbol;Acc:MGI:105937]	2.37574	0.0139157	0.507449
ENSMUSG00000008348	Ubc	ubiquitin C [Source:MGI Symbol;Acc:MGI:98889]	0.244641	0.0139707	0.508512
ENSMUSG00000103037	Pcdhgb1	protocadherin gamma subfamily B, 1 [Source:MGI Symbol;Acc:MGI:1935169]	1.566	0.0140764	0.511415
ENSMUSG00000108313	Gm45052	predicted gene 45052 [Source:MGI Symbol;Acc:MGI:5753628]	4.11477	0.0141409	1
ENSMUSG00000046318	Ccbe1	collagen and calcium binding EGF domains 1 [Source:MGI Symbol;Acc:MGI:2445053]	0.418219	0.0144294	0.518195
ENSMUSG00000039632	Ccdc151	coiled-coil domain containing 151 [Source:MGI Symbol;Acc:MGI:1924859]	4.17016	0.0145808	1
ENSMUSG00000026797	Stxbp1	syntaxin binding protein 1 [Source:MGI Symbol;Acc:MGI:107363]	0.340439	0.0145839	0.519619
ENSMUSG00000020486	2024-09-04	septin 4 [Source:MGI Symbol;Acc:MGI:1270156]	0.335154	0.0145965	0.519619
ENSMUSG00000039713	Plekhg5	pleckstrin homology domain containing, family G (with RhoGef domain) member 5 [Source:MGI Symbol;Acc:MGI:2652860]	0.397628	0.0146182	0.519619
ENSMUSG00000039004	Bmp6	bone morphogenetic protein 6 [Source:MGI Symbol;Acc:MGI:88182]	0.416847	0.0147211	0.522335
ENSMUSG00000115794	Gm49101	predicted gene, 49101 [Source:MGI Symbol;Acc:MGI:6118497]	1.00343	0.0150225	0.523911
ENSMUSG00000097433	Gm26781	predicted gene, 26781 [Source:MGI Symbol;Acc:MGI:5477275]	0.869814	0.0150512	0.523911
ENSMUSG00000018459	Slc13a3	solute carrier family 13 (sodium-dependent dicarboxylate transporter), member 3 [Source:MGI Symbol;Acc:MGI:2149635]	0.783412	0.0151038	0.523911
ENSMUSG00000063687	Pcdhb5	protocadherin beta 5 [Source:MGI Symbol;Acc:MGI:2136739]	1.42563	0.015178	0.523911
ENSMUSG00000053957	Gm12474	predicted gene 12474 [Source:MGI Symbol;Acc:MGI:3649378]	1.46337	0.0152774	0.525074
ENSMUSG00000052928	Ctif	CBP80/20-dependent translation initiation factor [Source:MGI Symbol;Acc:MGI:2685518]	0.513803	0.0153796	0.526751
ENSMUSG00000065304	Gm23245	predicted gene, 23245 [Source:MGI Symbol;Acc:MGI:5453022]	3.98171	0.0155274	1
ENSMUSG00000089901	Gm8113	predicted gene 8113 [Source:MGI Symbol;Acc:MGI:3648791]	0.653896	0.015892	0.538689
ENSMUSG00000053414	Hunk	hormonally upregulated Neu-associated kinase [Source:MGI Symbol;Acc:MGI:1347352]	0.695027	0.0159291	0.539021
ENSMUSG00000051817	Sox12	SRY (sex determining region Y)-box 12 [Source:MGI Symbol;Acc:MGI:98360]	0.60504	0.0161907	0.542294
ENSMUSG00000113335	Gm48296	predicted gene, 48296 [Source:MGI Symbol;Acc:MGI:6097737]	3.61528	0.0162193	1
ENSMUSG00000088955	Gm24944	predicted gene, 24944 [Source:MGI Symbol;Acc:MGI:5454721]	2.22906	0.0162843	0.542663
ENSMUSG00000047473	Zfp30	zinc finger protein 30 [Source:MGI Symbol;Acc:MGI:99178]	0.913382	0.0163536	0.544055
ENSMUSG00000087571	Gm15202	predicted gene 15202 [Source:MGI Symbol;Acc:MGI:3705278]	4.53373	0.0163677	1
ENSMUSG00000081824	BC002163	cDNA sequence BC002163 [Source:MGI Symbol;Acc:MGI:3612445]	2.27647	0.0164768	0.54631
ENSMUSG00000107068	Gm42742	predicted gene 42742 [Source:MGI Symbol;Acc:MGI:5662879]	2.9299	0.0165313	0.546802
ENSMUSG00000038305	Spats2l	spermatogenesis associated, serine-rich 2-like [Source:MGI Symbol;Acc:MGI:1914448]	0.500225	0.0165828	0.547066
ENSMUSG00000030064	Frmd4b	FERM domain containing 4B [Source:MGI Symbol;Acc:MGI:2141794]	0.300981	0.0166372	0.547137
ENSMUSG00000026614	Slc30a10	solute carrier family 30, member 10 [Source:MGI Symbol;Acc:MGI:2685058]	1.65127	0.0166473	0.547137
ENSMUSG00000032547	Ryk	receptor-like tyrosine kinase [Source:MGI Symbol;Acc:MGI:101766]	0.441196	0.0167139	0.547727
ENSMUSG00000108854	D830036C21Rik	RIKEN cDNA D830036C21 gene [Source:MGI Symbol;Acc:MGI:2685688]	3.64714	0.0167962	1
ENSMUSG00000024913	Lrp5	low density lipoprotein receptor-related protein 5 [Source:MGI Symbol;Acc:MGI:1278315]	0.329967	0.0168717	0.54875
ENSMUSG00000017210	Med24	mediator complex subunit 24 [Source:MGI Symbol;Acc:MGI:1344385]	0.237177	0.0169417	0.54875
ENSMUSG00000111343	Gm47175	predicted gene, 47175 [Source:MGI Symbol;Acc:MGI:6095958]	1.96998	0.016962	0.54875
ENSMUSG00000019874	Fabp7	fatty acid binding protein 7, brain [Source:MGI Symbol;Acc:MGI:101916]	0.791749	0.0171158	0.5491
ENSMUSG00000111383	Gm18914	predicted gene, 18914 [Source:MGI Symbol;Acc:MGI:5011099]	3.64987	0.0171861	1
ENSMUSG00000090799	Klhl33	kelch-like 33 [Source:MGI Symbol;Acc:MGI:3644593]	1.43988	0.0174615	0.553295
ENSMUSG00000020758	Itgb4	integrin beta 4 [Source:MGI Symbol;Acc:MGI:96613]	0.689158	0.0174659	0.553295
ENSMUSG00000011254	Thg1l	tRNA-histidine guanylyltransferase 1-like (S. cerevisiae) [Source:MGI Symbol;Acc:MGI:1913878]	0.472134	0.0174728	0.553295
ENSMUSG00000084892	Gm14471	predicted gene 14471 [Source:MGI Symbol;Acc:MGI:3650368]	2.54904	0.0176738	0.557233
ENSMUSG00000025969	Nrp2	neuropilin 2 [Source:MGI Symbol;Acc:MGI:1100492]	0.379294	0.0176819	0.557233
ENSMUSG00000005397	Nid1	nidogen 1 [Source:MGI Symbol;Acc:MGI:97342]	0.43736	0.0177446	0.557547
ENSMUSG00000020921	Tmem101	transmembrane protein 101 [Source:MGI Symbol;Acc:MGI:1923797]	0.339239	0.0178049	0.557547
ENSMUSG00000081738	Hmgb1-ps2	high mobility group box 1, pseudogene 2 [Source:MGI Symbol;Acc:MGI:3768537]	0.536712	0.0178946	0.55947
ENSMUSG00000027004	Frzb	frizzled-related protein [Source:MGI Symbol;Acc:MGI:892032]	0.388559	0.0179458	0.560182
ENSMUSG00000038065	Mturn	maturin, neural progenitor differentiation regulator homolog (Xenopus) [Source:MGI Symbol;Acc:MGI:1915485]	0.298112	0.0181404	0.563579
ENSMUSG00000021552	Gkap1	G kinase anchoring protein 1 [Source:MGI Symbol;Acc:MGI:1891694]	0.453132	0.0182373	0.563838
ENSMUSG00000019461	Plscr3	phospholipid scramblase 3 [Source:MGI Symbol;Acc:MGI:1917560]	0.302266	0.0183424	0.563838
ENSMUSG00000069044	Usp9y	ubiquitin specific peptidase 9, Y chromosome [Source:MGI Symbol;Acc:MGI:1313274]	4.53997	0.0185775	1
ENSMUSG00000047990	C2cd4a	C2 calcium-dependent domain containing 4A [Source:MGI Symbol;Acc:MGI:3645763]	2.31527	0.0186438	0.567599
ENSMUSG00000019124	Scrn1	secernin 1 [Source:MGI Symbol;Acc:MGI:1917188]	0.959054	0.0187798	0.569982
ENSMUSG00000020953	Coch	cochlin [Source:MGI Symbol;Acc:MGI:1278313]	0.413049	0.0188178	0.570257
ENSMUSG00000062184	Hs6st2	heparan sulfate 6-O-sulfotransferase 2 [Source:MGI Symbol;Acc:MGI:1354959]	0.494936	0.0192844	0.577871
ENSMUSG00000055523	Gucy2g	guanylate cyclase 2g [Source:MGI Symbol;Acc:MGI:106025]	1.18442	0.0193505	0.577871
ENSMUSG00000051579	Tceal8	transcription elongation factor A (SII)-like 8 [Source:MGI Symbol;Acc:MGI:1913934]	0.744086	0.0193575	0.577871
ENSMUSG00000072653	Zfp783	zinc finger protein 783 [Source:MGI Symbol;Acc:MGI:3040704]	0.379427	0.0194413	0.579362
ENSMUSG00000042190	Cmklr1	chemokine-like receptor 1 [Source:MGI Symbol;Acc:MGI:109603]	0.244988	0.0195025	0.579579
ENSMUSG00000032216	Nedd4	neural precursor cell expressed, developmentally down-regulated 4 [Source:MGI Symbol;Acc:MGI:97297]	0.265275	0.0195595	0.580257
ENSMUSG00000000958	Slc7a7	solute carrier family 7 (cationic amino acid transporter, y+ system), member 7 [Source:MGI Symbol;Acc:MGI:1337120]	0.383147	0.0195938	0.580401
ENSMUSG00000050751	Pgbd5	piggyBac transposable element derived 5 [Source:MGI Symbol;Acc:MGI:2429955]	2.79138	0.0196649	0.581018
ENSMUSG00000021692	Dimt1	DIM1 dimethyladenosine transferase 1-like (S. cerevisiae) [Source:MGI Symbol;Acc:MGI:1913504]	0.368272	0.0196738	0.581018
ENSMUSG00000027204	Fbn1	fibrillin 1 [Source:MGI Symbol;Acc:MGI:95489]	0.453898	0.0197686	0.581575
ENSMUSG00000072596	Ear2	eosinophil-associated, ribonuclease A family, member 2 [Source:MGI Symbol;Acc:MGI:108020]	0.317636	0.01984	0.581575
ENSMUSG00000113811	Gm47882	predicted gene, 47882 [Source:MGI Symbol;Acc:MGI:6097109]	0.689494	0.0200767	0.586775
ENSMUSG00000026388	3110009E18Rik	RIKEN cDNA 3110009E18 gene [Source:MGI Symbol;Acc:MGI:1920353]	0.701197	0.0201178	0.587107
ENSMUSG00000021477	Ctsl	cathepsin L [Source:MGI Symbol;Acc:MGI:88564]	0.268487	0.0201663	0.587218
ENSMUSG00000102154	Gm37469	predicted gene, 37469 [Source:MGI Symbol;Acc:MGI:5610697]	2.19734	0.0202287	0.587218
ENSMUSG00000044006	Cilp2	cartilage intermediate layer protein 2 [Source:MGI Symbol;Acc:MGI:1915959]	2.42368	0.0202868	0.587693
ENSMUSG00000117301	AC140278.2	novel transcript, antisense to Brpf3	3.2232	0.0205575	1
ENSMUSG00000107849	Gm43904	predicted gene, 43904 [Source:MGI Symbol;Acc:MGI:5690296]	1.28683	0.0205678	0.592171
ENSMUSG00000063232	Serpina11	serine (or cysteine) peptidase inhibitor, clade A (alpha-1 antiproteinase, antitrypsin), member 11 [Source:MGI Symbol;Acc:MGI:2685741]	1.42236	0.0206143	0.592171
ENSMUSG00000031969	Acad8	acyl-Coenzyme A dehydrogenase family, member 8 [Source:MGI Symbol;Acc:MGI:1914198]	0.358939	0.020794	0.592907
ENSMUSG00000033585	Ndn	necdin [Source:MGI Symbol;Acc:MGI:97290]	0.523886	0.020855	0.592907
ENSMUSG00000026649	Cfap126	cilia and flagella associated protein 126 [Source:MGI Symbol;Acc:MGI:1922722]	0.613758	0.0208918	0.592907
ENSMUSG00000008822	Acyp1	acylphosphatase 1, erythrocyte (common) type [Source:MGI Symbol;Acc:MGI:1913454]	0.422849	0.0209075	0.592907
ENSMUSG00000032058	Ppp2r1b	protein phosphatase 2, regulatory subunit A, beta [Source:MGI Symbol;Acc:MGI:1920949]	0.644544	0.0209781	0.592907
ENSMUSG00000107205	Gm42576	predicted gene 42576 [Source:MGI Symbol;Acc:MGI:5662713]	1.13875	0.0211593	0.592907
ENSMUSG00000103332	Pcdhga2	protocadherin gamma subfamily A, 2 [Source:MGI Symbol;Acc:MGI:1935214]	1.48871	0.0211642	0.592907
ENSMUSG00000035296	Sgcg	sarcoglycan, gamma (dystrophin-associated glycoprotein) [Source:MGI Symbol;Acc:MGI:1346524]	2.03008	0.0211743	0.592907
ENSMUSG00000071291	Zfp58	zinc finger protein 58 [Source:MGI Symbol;Acc:MGI:99205]	0.547314	0.0212182	0.592907
ENSMUSG00000015747	Vps45	vacuolar protein sorting 45 [Source:MGI Symbol;Acc:MGI:891965]	0.319849	0.0214634	0.596379
ENSMUSG00000026574	Dpt	dermatopontin [Source:MGI Symbol;Acc:MGI:1928392]	0.348337	0.0218265	0.602227
ENSMUSG00000020415	Pttg1	pituitary tumor-transforming gene 1 [Source:MGI Symbol;Acc:MGI:1353578]	0.670906	0.0219117	0.603734
ENSMUSG00000036580	Spg20	spastic paraplegia 20, spartin (Troyer syndrome) homolog (human) [Source:MGI Symbol;Acc:MGI:2139806]	0.327811	0.0219491	0.603923
ENSMUSG00000004814	Ccl24	chemokine (C-C motif) ligand 24 [Source:MGI Symbol;Acc:MGI:1928953]	0.725898	0.0221113	0.606456
ENSMUSG00000051504	Siglech	sialic acid binding Ig-like lectin H [Source:MGI Symbol;Acc:MGI:2443256]	0.344709	0.0222103	0.606877
ENSMUSG00000117007	AC167363.1	novel transcript	4.30687	0.0223033	1
ENSMUSG00000076555	Igkv4-57-1	immunoglobulin kappa variable 4-57-1 [Source:MGI Symbol;Acc:MGI:2686264]	0.676617	0.0226282	0.611871
ENSMUSG00000048450	Msx1	msh homeobox 1 [Source:MGI Symbol;Acc:MGI:97168]	0.430941	0.022714	0.611871
ENSMUSG00000085589	A430078I02Rik	RIKEN cDNA A430078I02 gene [Source:MGI Symbol;Acc:MGI:2444132]	3.42831	0.0228546	1
ENSMUSG00000033581	Igf2bp2	insulin-like growth factor 2 mRNA binding protein 2 [Source:MGI Symbol;Acc:MGI:1890358]	0.693854	0.0230096	0.617596
ENSMUSG00000108601	Gm44645	predicted gene 44645 [Source:MGI Symbol;Acc:MGI:5753221]	3.09344	0.0230597	1
ENSMUSG00000093966	Trav4-3	T cell receptor alpha variable 4-3 [Source:MGI Symbol;Acc:MGI:4440478]	2.46797	0.0232968	0.621044
ENSMUSG00000059327	Eda	ectodysplasin-A [Source:MGI Symbol;Acc:MGI:1195272]	0.918843	0.0233371	0.621044
ENSMUSG00000074987	Wt1os	Wilms tumor 1 homolog, opposite strand [Source:MGI Symbol;Acc:MGI:2138884]	1.36456	0.0233728	0.621044
ENSMUSG00000047497	Adamts12	a disintegrin-like and metallopeptidase (reprolysin type) with thrombospondin type 1 motif, 12 [Source:MGI Symbol;Acc:MGI:2146046]	1.00793	0.0234569	0.621987
ENSMUSG00000089722	Cd300ld5	CD300 molecule like family member D5 [Source:MGI Symbol;Acc:MGI:3702661]	2.26451	0.0234987	0.622259
ENSMUSG00000025478	Dpysl4	dihydropyrimidinase-like 4 [Source:MGI Symbol;Acc:MGI:1349764]	1.02845	0.0236725	0.624736
ENSMUSG00000022676	Snai2	snail family zinc finger 2 [Source:MGI Symbol;Acc:MGI:1096393]	0.681209	0.0236873	0.624736
ENSMUSG00000022231	Sema5a	sema domain, seven thrombospondin repeats (type 1 and type 1-like), transmembrane domain (TM) and short cytoplasmic domain, (semaphorin) 5A [Source:MGI Symbol;Acc:MGI:107556]	0.413688	0.0237905	0.625119
ENSMUSG00000046402	Rbp1	retinol binding protein 1, cellular [Source:MGI Symbol;Acc:MGI:97876]	0.583054	0.0238203	0.625119
ENSMUSG00000032398	Snapc5	small nuclear RNA activating complex, polypeptide 5 [Source:MGI Symbol;Acc:MGI:1914282]	0.339312	0.0238506	0.625119
ENSMUSG00000050730	Arhgap42	Rho GTPase activating protein 42 [Source:MGI Symbol;Acc:MGI:1918794]	0.415438	0.023912	0.625119
ENSMUSG00000035078	Mtmr9	myotubularin related protein 9 [Source:MGI Symbol;Acc:MGI:2442842]	0.459353	0.0239212	0.625119
ENSMUSG00000030559	Rab38	RAB38, member RAS oncogene family [Source:MGI Symbol;Acc:MGI:1919683]	0.387117	0.0240041	0.625119
ENSMUSG00000001039	B9d1	B9 protein domain 1 [Source:MGI Symbol;Acc:MGI:1351471]	0.993767	0.024009	0.625119
ENSMUSG00000031217	Efnb1	ephrin B1 [Source:MGI Symbol;Acc:MGI:102708]	0.340112	0.0241102	0.625119
ENSMUSG00000096767	Ighv1-62-3	immunoglobulin heavy variable 1-62-3 [Source:MGI Symbol;Acc:MGI:3648544]	1.62276	0.0241333	0.625119
ENSMUSG00000021943	Gdf10	growth differentiation factor 10 [Source:MGI Symbol;Acc:MGI:95684]	0.437513	0.0241662	0.625119
ENSMUSG00000029061	Mmp23	matrix metallopeptidase 23 [Source:MGI Symbol;Acc:MGI:1347361]	0.333055	0.0243513	0.625119
ENSMUSG00000041845	Rhod	ras homolog family member D [Source:MGI Symbol;Acc:MGI:108446]	0.738523	0.0243674	0.625119
ENSMUSG00000096547	Gm25235	predicted gene, 25235 [Source:MGI Symbol;Acc:MGI:5455012]	3.91247	0.0245633	1
ENSMUSG00000117098	AC154187.2	novel protein	2.08686	0.0247228	0.631777
ENSMUSG00000035459	Stab2	stabilin 2 [Source:MGI Symbol;Acc:MGI:2178743]	0.313158	0.0248287	0.632495
ENSMUSG00000062300	Nectin2	nectin cell adhesion molecule 2 [Source:MGI Symbol;Acc:MGI:97822]	0.39732	0.0249176	0.632495
ENSMUSG00000030513	Pcsk6	proprotein convertase subtilisin/kexin type 6 [Source:MGI Symbol;Acc:MGI:102897]	0.611578	0.024973	0.632495
ENSMUSG00000050315	Synpo2	synaptopodin 2 [Source:MGI Symbol;Acc:MGI:2153070]	0.339498	0.0252211	0.635784
ENSMUSG00000028713	Cyp4b1	cytochrome P450, family 4, subfamily b, polypeptide 1 [Source:MGI Symbol;Acc:MGI:103225]	0.524876	0.0252547	0.635784
ENSMUSG00000028893	Sesn2	sestrin 2 [Source:MGI Symbol;Acc:MGI:2651874]	0.28821	0.0254032	0.63641
ENSMUSG00000040675	Mthfd1l	methylenetetrahydrofolate dehydrogenase (NADP+ dependent) 1-like [Source:MGI Symbol;Acc:MGI:1924836]	0.407841	0.0254645	0.63641
ENSMUSG00000101122	Gm17971	predicted gene, 17971 [Source:MGI Symbol;Acc:MGI:5010156]	1.71334	0.0255539	0.63641
ENSMUSG00000047910	Pcdhb16	protocadherin beta 16 [Source:MGI Symbol;Acc:MGI:2136752]	0.851786	0.0255608	0.63641
ENSMUSG00000054793	Cadm4	cell adhesion molecule 4 [Source:MGI Symbol;Acc:MGI:2449088]	0.410344	0.0256201	0.63641
ENSMUSG00000070390	Nlrp1b	NLR family, pyrin domain containing 1B [Source:MGI Symbol;Acc:MGI:3582959]	0.465646	0.0261796	0.645804
ENSMUSG00000020260	Pofut2	protein O-fucosyltransferase 2 [Source:MGI Symbol;Acc:MGI:1916863]	0.210242	0.0262366	0.646187
ENSMUSG00000063021	Hist1h2ak	histone cluster 1, H2ak [Source:MGI Symbol;Acc:MGI:2448297]	1.20773	0.0263437	0.647485
ENSMUSG00000111692	Gm49373	predicted gene, 49373 [Source:MGI Symbol;Acc:MGI:6121591]	2.86911	0.0263437	1
ENSMUSG00000029491	Pde6b	phosphodiesterase 6B, cGMP, rod receptor, beta polypeptide [Source:MGI Symbol;Acc:MGI:97525]	1.26363	0.0263549	0.647485
ENSMUSG00000075410	Prcd	photoreceptor disc component [Source:MGI Symbol;Acc:MGI:3649529]	1.50795	0.0264693	0.648348
ENSMUSG00000047250	Ptgs1	prostaglandin-endoperoxide synthase 1 [Source:MGI Symbol;Acc:MGI:97797]	0.294357	0.0267232	0.650858
ENSMUSG00000092539	Gm20468	predicted gene 20468 [Source:MGI Symbol;Acc:MGI:5141933]	2.72772	0.026968	0.65226
ENSMUSG00000060600	Eno3	enolase 3, beta muscle [Source:MGI Symbol;Acc:MGI:95395]	0.398572	0.0270022	0.65226
ENSMUSG00000087365	C430049B03Rik	RIKEN cDNA C430049B03 gene [Source:MGI Symbol;Acc:MGI:1924903]	1.03485	0.0270122	0.65226
ENSMUSG00000096464	Ighv2-2	immunoglobulin heavy variable 2-2 [Source:MGI Symbol;Acc:MGI:4439894]	0.643638	0.0271431	0.653821
ENSMUSG00000032564	Cpne4	copine IV [Source:MGI Symbol;Acc:MGI:1921270]	1.15189	0.0271768	0.653834
ENSMUSG00000015143	Actn1	actinin, alpha 1 [Source:MGI Symbol;Acc:MGI:2137706]	0.210694	0.0273535	0.653997
ENSMUSG00000040543	Pitpnm3	PITPNM family member 3 [Source:MGI Symbol;Acc:MGI:2685726]	0.404515	0.0274127	0.653997
ENSMUSG00000060314	Zfp941	zinc finger protein 941 [Source:MGI Symbol;Acc:MGI:3039601]	1.9886	0.0275601	0.655168
ENSMUSG00000094910	D430019H16Rik	RIKEN cDNA D430019H16 gene [Source:MGI Symbol;Acc:MGI:2443127]	0.473063	0.0277712	0.657813
ENSMUSG00000026389	Steap3	STEAP family member 3 [Source:MGI Symbol;Acc:MGI:1915678]	1.09364	0.0280441	0.659844
ENSMUSG00000042109	Csdc2	cold shock domain containing C2, RNA binding [Source:MGI Symbol;Acc:MGI:2146027]	0.811818	0.0280559	0.659844
ENSMUSG00000041372	B4galnt3	beta-1,4-N-acetyl-galactosaminyl transferase 3 [Source:MGI Symbol;Acc:MGI:3041155]	1.74639	0.0280621	0.659844
ENSMUSG00000083307	AA414768	expressed sequence AA414768 [Source:MGI Symbol;Acc:MGI:3035137]	0.698912	0.0282701	0.66065
ENSMUSG00000060227	Casc4	cancer susceptibility candidate 4 [Source:MGI Symbol;Acc:MGI:2443129]	0.427828	0.0282849	0.66065
ENSMUSG00000108291	Gm44292	predicted gene, 44292 [Source:MGI Symbol;Acc:MGI:5690684]	1.54635	0.0283175	0.66065
ENSMUSG00000041936	Agrn	agrin [Source:MGI Symbol;Acc:MGI:87961]	0.406739	0.0284395	0.66065
ENSMUSG00000024168	Tmem204	transmembrane protein 204 [Source:MGI Symbol;Acc:MGI:3039635]	0.305944	0.0287234	0.662755
ENSMUSG00000037855	Zfp365	zinc finger protein 365 [Source:MGI Symbol;Acc:MGI:2143676]	0.801382	0.0288266	0.663281
ENSMUSG00000064280	Ccdc146	coiled-coil domain containing 146 [Source:MGI Symbol;Acc:MGI:1922422]	1.05675	0.0288471	0.663281
ENSMUSG00000023191	P3h3	prolyl 3-hydroxylase 3 [Source:MGI Symbol;Acc:MGI:1315208]	0.34748	0.0288816	0.663294
ENSMUSG00000096649	Ighv1-31	immunoglobulin heavy variable 1-31 [Source:MGI Symbol;Acc:MGI:4439889]	1.84421	0.0290728	0.663294
ENSMUSG00000108688	Gm44985	predicted gene 44985 [Source:MGI Symbol;Acc:MGI:5753561]	1.82738	0.029083	0.663294
ENSMUSG00000042678	Myo15	myosin XV [Source:MGI Symbol;Acc:MGI:1261811]	2.30156	0.0292968	0.66663
ENSMUSG00000048334	Gm8258	predicted gene 8258 [Source:MGI Symbol;Acc:MGI:3644429]	3.34971	0.0293481	1
ENSMUSG00000061313	Ddhd2	DDHD domain containing 2 [Source:MGI Symbol;Acc:MGI:1919358]	0.262845	0.0294231	0.667401
ENSMUSG00000040488	Ltbp4	latent transforming growth factor beta binding protein 4 [Source:MGI Symbol;Acc:MGI:1321395]	0.447391	0.0294322	0.667401
ENSMUSG00000047907	Tshz2	teashirt zinc finger family member 2 [Source:MGI Symbol;Acc:MGI:2153084]	0.575705	0.0297242	0.671638
ENSMUSG00000000706	Btn1a1	butyrophilin, subfamily 1, member A1 [Source:MGI Symbol;Acc:MGI:103118]	1.25864	0.029742	0.671638
ENSMUSG00000007480	Mc5r	melanocortin 5 receptor [Source:MGI Symbol;Acc:MGI:99420]	2.89778	0.0298578	1
ENSMUSG00000107283	Mpv17	MpV17 mitochondrial inner membrane protein [Source:MGI Symbol;Acc:MGI:97138]	0.26503	0.0298739	0.672159
ENSMUSG00000001305	Rrp15	ribosomal RNA processing 15 homolog (S. cerevisiae) [Source:MGI Symbol;Acc:MGI:1914473]	0.324367	0.0299063	0.672159
ENSMUSG00000078349	AW011738	expressed sequence AW011738 [Source:MGI Symbol;Acc:MGI:2140540]	0.347429	0.0299487	0.672159
ENSMUSG00000022615	Tymp	thymidine phosphorylase [Source:MGI Symbol;Acc:MGI:1920212]	0.841894	0.0300383	0.673404
ENSMUSG00000086789	Lyrm7os	LYR motif containing 7, opposite strand [Source:MGI Symbol;Acc:MGI:3651880]	3.50465	0.0302301	1
ENSMUSG00000027523	Gnas	GNAS (guanine nucleotide binding protein, alpha stimulating) complex locus [Source:MGI Symbol;Acc:MGI:95777]	0.216335	0.0302694	0.675721
ENSMUSG00000100078	Gm6170	predicted gene 6170 [Source:MGI Symbol;Acc:MGI:3643368]	2.76205	0.0303517	1
ENSMUSG00000035357	Pdzrn3	PDZ domain containing RING finger 3 [Source:MGI Symbol;Acc:MGI:1933157]	0.566393	0.0306307	0.679639
ENSMUSG00000025930	Msc	musculin [Source:MGI Symbol;Acc:MGI:1333884]	0.390069	0.0307201	0.679639
ENSMUSG00000032076	Cadm1	cell adhesion molecule 1 [Source:MGI Symbol;Acc:MGI:1889272]	0.228948	0.0308425	0.680528
ENSMUSG00000034324	Tmem132c	transmembrane protein 132C [Source:MGI Symbol;Acc:MGI:2443061]	0.649012	0.0309151	0.680528
ENSMUSG00000099779	Gm8228	predicted gene 8228 [Source:MGI Symbol;Acc:MGI:3646986]	1.87821	0.0310043	0.680528
ENSMUSG00000106239	Gm9260	predicted gene 9260 [Source:MGI Symbol;Acc:MGI:3645725]	2.05316	0.031046	0.680528
ENSMUSG00000024538	Ppic	peptidylprolyl isomerase C [Source:MGI Symbol;Acc:MGI:97751]	0.416358	0.0318353	0.688693
ENSMUSG00000027344	Fsip1	fibrous sheath-interacting protein 1 [Source:MGI Symbol;Acc:MGI:1918563]	1.28539	0.03187	0.688693
ENSMUSG00000097633	Gm16617	predicted gene, 16617 [Source:MGI Symbol;Acc:MGI:4439541]	2.40924	0.0319047	0.688693
ENSMUSG00000063296	Tmem117	transmembrane protein 117 [Source:MGI Symbol;Acc:MGI:2444580]	2.01249	0.0319056	0.688693
ENSMUSG00000024392	Bag6	BCL2-associated athanogene 6 [Source:MGI Symbol;Acc:MGI:1919439]	0.156924	0.0319483	0.688693
ENSMUSG00000110378	Gm45242	predicted gene 45242 [Source:MGI Symbol;Acc:MGI:5791078]	2.65763	0.031977	0.688693
ENSMUSG00000095079	Igha	immunoglobulin heavy constant alpha [Source:MGI Symbol;Acc:MGI:96444]	0.943247	0.0321654	0.69124
ENSMUSG00000039607	Rbms3	RNA binding motif, single stranded interacting protein [Source:MGI Symbol;Acc:MGI:2444477]	0.358761	0.0323799	0.695093
ENSMUSG00000024173	Tpsab1	tryptase alpha/beta 1 [Source:MGI Symbol;Acc:MGI:96943]	3.80986	0.0324054	1
ENSMUSG00000045467	Ttll13	tubulin tyrosine ligase-like family, member 13 [Source:MGI Symbol;Acc:MGI:1920845]	1.27349	0.032604	0.696872
ENSMUSG00000061544	Zfp229	zinc finger protein 229 [Source:MGI Symbol;Acc:MGI:2679295]	0.448306	0.0327187	0.69807
ENSMUSG00000023094	Msrb2	methionine sulfoxide reductase B2 [Source:MGI Symbol;Acc:MGI:1923717]	0.371451	0.0329601	0.699067
ENSMUSG00000056938	Acbd4	acyl-Coenzyme A binding domain containing 4 [Source:MGI Symbol;Acc:MGI:1914381]	0.28035	0.0330298	0.699067
ENSMUSG00000042705	Commd10	COMM domain containing 10 [Source:MGI Symbol;Acc:MGI:1916706]	0.258601	0.0330713	0.699067
ENSMUSG00000076580	Igkv8-27	immunoglobulin kappa chain variable 8-27 [Source:MGI Symbol;Acc:MGI:4439868]	0.47192	0.0332694	0.699067
ENSMUSG00000074634	Tmem267	transmembrane protein 267 [Source:MGI Symbol;Acc:MGI:3648543]	0.634031	0.0332737	0.699067
ENSMUSG00000041577	Prelp	proline arginine-rich end leucine-rich repeat [Source:MGI Symbol;Acc:MGI:2151110]	0.383834	0.0336713	0.702928
ENSMUSG00000033182	Kbtbd12	kelch repeat and BTB (POZ) domain containing 12 [Source:MGI Symbol;Acc:MGI:1918481]	0.88026	0.0340525	0.70792
ENSMUSG00000006538	Ihh	Indian hedgehog [Source:MGI Symbol;Acc:MGI:96533]	2.57942	0.034093	1
ENSMUSG00000106339	Gm43489	predicted gene 43489 [Source:MGI Symbol;Acc:MGI:5663626]	3.75258	0.0341535	1
ENSMUSG00000022607	Ptk2	PTK2 protein tyrosine kinase 2 [Source:MGI Symbol;Acc:MGI:95481]	0.221134	0.0341895	0.708841
ENSMUSG00000035799	Twist1	twist basic helix-loop-helix transcription factor 1 [Source:MGI Symbol;Acc:MGI:98872]	0.612201	0.0342014	0.708841
ENSMUSG00000044442	N6amt1	N-6 adenine-specific DNA methyltransferase 1 (putative) [Source:MGI Symbol;Acc:MGI:1915018]	0.271268	0.034206	0.708841
ENSMUSG00000046447	Camk2n1	calcium/calmodulin-dependent protein kinase II inhibitor 1 [Source:MGI Symbol;Acc:MGI:1913509]	0.323908	0.0342604	0.708938
ENSMUSG00000020674	Pxdn	peroxidasin [Source:MGI Symbol;Acc:MGI:1916925]	0.409585	0.0343065	0.708938
ENSMUSG00000087200	Lrp8os3	low density lipoprotein receptor-related protein 8, apolipoprotein e receptor, opposite strand 3 [Source:MGI Symbol;Acc:MGI:3651133]	2.25964	0.0343185	0.708938
ENSMUSG00000035948	Acss3	acyl-CoA synthetase short-chain family member 3 [Source:MGI Symbol;Acc:MGI:2685720]	2.79722	0.0344285	1
ENSMUSG00000101168	Gm28892	predicted gene 28892 [Source:MGI Symbol;Acc:MGI:5579598]	3.31632	0.0344747	1
ENSMUSG00000076548	Igkv4-69	immunoglobulin kappa variable 4-69 [Source:MGI Symbol;Acc:MGI:3648668]	1.21955	0.0345171	0.709053
ENSMUSG00000056025	Clca3a1	chloride channel accessory 3A1 [Source:MGI Symbol;Acc:MGI:1316732]	0.399282	0.0345304	0.709053
ENSMUSG00000044288	Cnr1	cannabinoid receptor 1 (brain) [Source:MGI Symbol;Acc:MGI:104615]	0.548293	0.0345743	0.709053
ENSMUSG00000037295	Ldlrap1	low density lipoprotein receptor adaptor protein 1 [Source:MGI Symbol;Acc:MGI:2140175]	0.310232	0.0346113	0.709053
ENSMUSG00000084986	Gm16224	predicted gene 16224 [Source:MGI Symbol;Acc:MGI:3801902]	2.16848	0.0346411	1
ENSMUSG00000078607	1810010H24Rik	RIKEN cDNA 1810010H24 gene [Source:MGI Symbol;Acc:MGI:1916316]	0.696673	0.0347005	0.709364
ENSMUSG00000112461	Gm47625	predicted gene, 47625 [Source:MGI Symbol;Acc:MGI:6096692]	3.79741	0.0347807	1
ENSMUSG00000022131	Gpr180	G protein-coupled receptor 180 [Source:MGI Symbol;Acc:MGI:1930949]	0.265567	0.0348674	0.710264
ENSMUSG00000088372	Gm22881	predicted gene, 22881 [Source:MGI Symbol;Acc:MGI:5452658]	3.31386	0.0349644	1
ENSMUSG00000085068	Gm15895	predicted gene 15895 [Source:MGI Symbol;Acc:MGI:3802071]	4.11917	0.0351714	1
ENSMUSG00000097180	2700038G22Rik	RIKEN cDNA 2700038G22 gene [Source:MGI Symbol;Acc:MGI:1914444]	0.503242	0.0351858	0.714313
ENSMUSG00000106086	Gm43352	predicted gene 43352 [Source:MGI Symbol;Acc:MGI:5663489]	1.41816	0.0351949	0.714313
ENSMUSG00000020865	Abcc3	ATP-binding cassette, sub-family C (CFTR/MRP), member 3 [Source:MGI Symbol;Acc:MGI:1923658]	0.25451	0.0352304	0.714313
ENSMUSG00000081662	Gm14098	predicted gene 14098 [Source:MGI Symbol;Acc:MGI:3651961]	3.55167	0.0353858	1
ENSMUSG00000045246	Kcng4	potassium voltage-gated channel, subfamily G, member 4 [Source:MGI Symbol;Acc:MGI:1913983]	1.64109	0.0354604	0.717356
ENSMUSG00000054226	Tprkb	Tp53rk binding protein [Source:MGI Symbol;Acc:MGI:1917036]	0.272077	0.0355624	0.717356
ENSMUSG00000020400	Tnip1	TNFAIP3 interacting protein 1 [Source:MGI Symbol;Acc:MGI:1926194]	0.250073	0.0355987	0.717356
ENSMUSG00000032056	Btg4	B cell translocation gene 4 [Source:MGI Symbol;Acc:MGI:1860140]	4.11585	0.0356155	1
ENSMUSG00000101951	Gm28721	predicted gene 28721 [Source:MGI Symbol;Acc:MGI:5579427]	3.7648	0.035683	1
ENSMUSG00000035776	Cd99l2	CD99 antigen-like 2 [Source:MGI Symbol;Acc:MGI:2177151]	0.456734	0.0357876	0.718083
ENSMUSG00000024155	Meiob	meiosis specific with OB domains [Source:MGI Symbol;Acc:MGI:1922428]	1.45569	0.0357968	0.718083
ENSMUSG00000100277	1810053B23Rik	RIKEN cDNA 1810053B23 gene [Source:MGI Symbol;Acc:MGI:1917107]	1.50372	0.0358168	0.718083
ENSMUSG00000081540	Gm12538	predicted gene 12538 [Source:MGI Symbol;Acc:MGI:3650715]	3.44917	0.0358228	1
ENSMUSG00000092229	Gm5977	predicted gene 5977 [Source:MGI Symbol;Acc:MGI:3779541]	4.03637	0.0359085	1
ENSMUSG00000050989	Selenon	selenoprotein N [Source:MGI Symbol;Acc:MGI:2151208]	0.306249	0.0359503	0.719818
ENSMUSG00000040174	Alkbh3	alkB homolog 3, alpha-ketoglutarate-dependent dioxygenase [Source:MGI Symbol;Acc:MGI:1916363]	0.292015	0.0359989	0.719818
ENSMUSG00000107624	Gm44005	predicted gene, 44005 [Source:MGI Symbol;Acc:MGI:5690397]	2.22115	0.036168	0.719818
ENSMUSG00000001119	Col6a1	collagen, type VI, alpha 1 [Source:MGI Symbol;Acc:MGI:88459]	0.393208	0.0361931	0.719818
ENSMUSG00000039178	Tbc1d19	TBC1 domain family, member 19 [Source:MGI Symbol;Acc:MGI:1914499]	0.389853	0.036224	0.719818
ENSMUSG00000022057	Adamdec1	ADAM-like, decysin 1 [Source:MGI Symbol;Acc:MGI:1917650]	0.280885	0.0362427	0.719818
ENSMUSG00000089889	0610040B10Rik	RIKEN cDNA 0610040B10 gene [Source:MGI Symbol;Acc:MGI:1914922]	1.03523	0.0362824	0.719818
ENSMUSG00000049811	Fam161a	family with sequence similarity 161, member A [Source:MGI Symbol;Acc:MGI:1921123]	0.609925	0.0363252	0.719818
ENSMUSG00000068008	Bpifb3	BPI fold containing family B, member 3 [Source:MGI Symbol;Acc:MGI:2675077]	2.79234	0.036657	0.722637
ENSMUSG00000076913	Traj16	T cell receptor alpha joining 16 [Source:MGI Symbol;Acc:MGI:4439580]	3.74526	0.0366594	1
ENSMUSG00000053963	Stum	mechanosensory transduction mediator [Source:MGI Symbol;Acc:MGI:2138735]	0.375198	0.0370751	0.726334
ENSMUSG00000086474	9130204K15Rik	RIKEN cDNA 9130204K15 gene [Source:MGI Symbol;Acc:MGI:2441733]	3.72243	0.0371374	1
ENSMUSG00000030711	Sult1a1	sulfotransferase family 1A, phenol-preferring, member 1 [Source:MGI Symbol;Acc:MGI:102896]	0.305124	0.0371469	0.727019
ENSMUSG00000082626	Rps13-ps5	ribosomal protein S13, pseudogene 5 [Source:MGI Symbol;Acc:MGI:3650602]	3.64432	0.0372784	1
ENSMUSG00000115333	Gm34590	predicted gene, 34590 [Source:MGI Symbol;Acc:MGI:5593749]	2.21597	0.0374357	0.730336
ENSMUSG00000026817	Ak1	adenylate kinase 1 [Source:MGI Symbol;Acc:MGI:87977]	0.435689	0.0374513	0.730336
ENSMUSG00000115992	Gm10832	predicted gene 10832 [Source:MGI Symbol;Acc:MGI:3642210]	1.72256	0.0377097	0.73439
ENSMUSG00000050666	Vstm4	V-set and transmembrane domain containing 4 [Source:MGI Symbol;Acc:MGI:2444633]	0.36081	0.0380394	0.738465
ENSMUSG00000091243	Vgll3	vestigial like family member 3 [Source:MGI Symbol;Acc:MGI:1920819]	0.465713	0.0381836	0.738906
ENSMUSG00000103636	Gm38331	predicted gene, 38331 [Source:MGI Symbol;Acc:MGI:5611559]	2.62903	0.0383267	1
ENSMUSG00000071454	Dtnb	dystrobrevin, beta [Source:MGI Symbol;Acc:MGI:1203728]	0.310845	0.0383465	0.740543
ENSMUSG00000020424	Castor1	cytosolic arginine sensor for mTORC1 subunit 1 [Source:MGI Symbol;Acc:MGI:1919212]	0.493051	0.0384491	0.740746
ENSMUSG00000102380	Gm38140	predicted gene, 38140 [Source:MGI Symbol;Acc:MGI:5611368]	2.32112	0.0385474	0.741419
ENSMUSG00000029090	Adgra3	adhesion G protein-coupled receptor A3 [Source:MGI Symbol;Acc:MGI:1917943]	0.345672	0.0386696	0.741419
ENSMUSG00000054252	Fgfr3	fibroblast growth factor receptor 3 [Source:MGI Symbol;Acc:MGI:95524]	0.474919	0.0390665	0.743933
ENSMUSG00000010307	Tmem86a	transmembrane protein 86A [Source:MGI Symbol;Acc:MGI:1915143]	0.322328	0.0390671	0.743933
ENSMUSG00000076761	Trav5-1	T cell receptor alpha variable 5-1 [Source:MGI Symbol;Acc:MGI:3815062]	2.21187	0.0393864	0.74713
ENSMUSG00000030735	Gm9755	predicted pseudogene 9755 [Source:MGI Symbol;Acc:MGI:3642279]	1.01835	0.0394661	0.747923
ENSMUSG00000102775	Gm38160	predicted gene, 38160 [Source:MGI Symbol;Acc:MGI:5611388]	3.63387	0.0397242	1
ENSMUSG00000046618	Olfml2a	olfactomedin-like 2A [Source:MGI Symbol;Acc:MGI:2444741]	0.402044	0.0397268	0.750032
ENSMUSG00000039579	Grin3a	glutamate receptor ionotropic, NMDA3A [Source:MGI Symbol;Acc:MGI:1933206]	1.63694	0.0397635	0.750032
ENSMUSG00000049036	Tmem121	transmembrane protein 121 [Source:MGI Symbol;Acc:MGI:1916445]	1.09952	0.0398348	0.750032
ENSMUSG00000008307	1700109H08Rik	RIKEN cDNA 1700109H08 gene [Source:MGI Symbol;Acc:MGI:1924286]	0.54044	0.0398497	0.750032
ENSMUSG00000085651	Gm11695	predicted gene 11695 [Source:MGI Symbol;Acc:MGI:3649841]	0.978498	0.0399196	0.750032
ENSMUSG00000026404	Ddx59	DEAD (Asp-Glu-Ala-Asp) box polypeptide 59 [Source:MGI Symbol;Acc:MGI:1915247]	0.287013	0.0399821	0.750492
ENSMUSG00000081319	Gm12936	predicted gene 12936 [Source:MGI Symbol;Acc:MGI:3651145]	4.07313	0.0400331	1
ENSMUSG00000026836	Acvr1	activin A receptor, type 1 [Source:MGI Symbol;Acc:MGI:87911]	0.426748	0.0401564	0.750794
ENSMUSG00000020419	Hormad2	HORMA domain containing 2 [Source:MGI Symbol;Acc:MGI:1923078]	3.31267	0.0402006	1
ENSMUSG00000117187	CT033749.1	elongin B (Elob) pseudogene	1.15685	0.0402157	0.750794
ENSMUSG00000038552	Fndc4	fibronectin type III domain containing 4 [Source:MGI Symbol;Acc:MGI:1917195]	0.728333	0.0402506	0.750794
ENSMUSG00000033036	Gm7879	predicted pseudogene 7879 [Source:MGI Symbol;Acc:MGI:3645078]	0.602302	0.0404579	0.752975
ENSMUSG00000109568	Gm45074	predicted gene 45074 [Source:MGI Symbol;Acc:MGI:5753650]	3.67691	0.0407803	1
ENSMUSG00000039155	Cdh26	cadherin-like 26 [Source:MGI Symbol;Acc:MGI:2685856]	3.681	0.0407848	1
ENSMUSG00000064602	Snora41	small nucleolar RNA, H/ACA box 41 [Source:MGI Symbol;Acc:MGI:3819505]	1.24648	0.0408267	0.755552
ENSMUSG00000031985	Gnpat	glyceronephosphate O-acyltransferase [Source:MGI Symbol;Acc:MGI:1343460]	0.177932	0.0408954	0.755552
ENSMUSG00000037347	Chst7	carbohydrate (N-acetylglucosamino) sulfotransferase 7 [Source:MGI Symbol;Acc:MGI:1891767]	0.582079	0.0409061	0.755552
ENSMUSG00000085667	Gm12992	predicted gene 12992 [Source:MGI Symbol;Acc:MGI:3702644]	0.778337	0.0409204	0.755552
ENSMUSG00000054589	Gm9949	predicted gene 9949 [Source:MGI Symbol;Acc:MGI:3647947]	0.919379	0.0409304	0.755552
ENSMUSG00000026965	Anapc2	anaphase promoting complex subunit 2 [Source:MGI Symbol;Acc:MGI:2139135]	0.160652	0.040989	0.755552
ENSMUSG00000099624	Gm7889	predicted gene 7889 [Source:MGI Symbol;Acc:MGI:3648247]	3.29189	0.0409999	1
ENSMUSG00000070737	Tmem35b	transmembrane protein 35B [Source:MGI Symbol;Acc:MGI:3758095]	0.38244	0.0411326	0.755552
ENSMUSG00000103741	Gm38241	predicted gene, 38241 [Source:MGI Symbol;Acc:MGI:5611469]	3.65451	0.0412983	1
ENSMUSG00000032554	Trf	transferrin [Source:MGI Symbol;Acc:MGI:98821]	0.30838	0.0413196	0.757578
ENSMUSG00000047632	Fgfbp3	fibroblast growth factor binding protein 3 [Source:MGI Symbol;Acc:MGI:1919764]	0.70024	0.0415022	0.760219
ENSMUSG00000029710	Ephb4	Eph receptor B4 [Source:MGI Symbol;Acc:MGI:104757]	0.263713	0.0416105	0.76079
ENSMUSG00000027555	Car13	carbonic anhydrase 13 [Source:MGI Symbol;Acc:MGI:1931322]	0.527739	0.0417766	0.76312
ENSMUSG00000084218	Gm8145	predicted gene 8145 [Source:MGI Symbol;Acc:MGI:3644272]	3.70727	0.0418358	1
ENSMUSG00000055897	Ppp4r1l-ps	protein phosphatase 4, regulatory subunit 1-like, pseudogene [Source:MGI Symbol;Acc:MGI:1924560]	0.218615	0.0418451	0.763663
ENSMUSG00000025221	Kcnip2	Kv channel-interacting protein 2 [Source:MGI Symbol;Acc:MGI:2135916]	0.693486	0.0418892	0.763762
ENSMUSG00000040724	Kcna2	potassium voltage-gated channel, shaker-related subfamily, member 2 [Source:MGI Symbol;Acc:MGI:96659]	0.257565	0.0419308	0.763815
ENSMUSG00000114721	Gm47938	predicted gene, 47938 [Source:MGI Symbol;Acc:MGI:6097201]	3.23788	0.0420406	1
ENSMUSG00000093553	Gm20633	predicted gene 20633 [Source:MGI Symbol;Acc:MGI:5313080]	0.776877	0.0420982	0.764927
ENSMUSG00000037239	Spred3	sprouty-related, EVH1 domain containing 3 [Source:MGI Symbol;Acc:MGI:2142186]	0.57636	0.0422552	0.764927
ENSMUSG00000021646	Mccc2	methylcrotonoyl-Coenzyme A carboxylase 2 (beta) [Source:MGI Symbol;Acc:MGI:1925288]	0.270764	0.0422772	0.764927
ENSMUSG00000020627	Klhl29	kelch-like 29 [Source:MGI Symbol;Acc:MGI:2683857]	0.405782	0.0423363	0.764927
ENSMUSG00000078706	Gm53	predicted gene 53 [Source:MGI Symbol;Acc:MGI:2684899]	1.1214	0.0426534	0.767061
ENSMUSG00000026854	Usp20	ubiquitin specific peptidase 20 [Source:MGI Symbol;Acc:MGI:1921520]	0.276134	0.0428457	0.768419
ENSMUSG00000105053	Gm43064	predicted gene 43064 [Source:MGI Symbol;Acc:MGI:5663201]	3.98865	0.0428788	1
ENSMUSG00000094016	Trav15-1-dv6-1	T cell receptor alpha variable 15-1-DV6-1 [Source:MGI Symbol;Acc:MGI:4439369]	2.28208	0.0431292	0.771775
ENSMUSG00000039349	C130074G19Rik	RIKEN cDNA C130074G19 gene [Source:MGI Symbol;Acc:MGI:2444831]	0.293025	0.0432287	0.771877
ENSMUSG00000038180	Spag4	sperm associated antigen 4 [Source:MGI Symbol;Acc:MGI:2444120]	1.28	0.0432643	0.771877
ENSMUSG00000028565	Nfia	nuclear factor I/A [Source:MGI Symbol;Acc:MGI:108056]	0.359135	0.0434944	0.771877
ENSMUSG00000024346	Pfdn1	prefoldin 1 [Source:MGI Symbol;Acc:MGI:1914449]	0.296855	0.0435172	0.771877
ENSMUSG00000048332	Lhfp	lipoma HMGIC fusion partner [Source:MGI Symbol;Acc:MGI:1920048]	0.330878	0.0435467	0.771877
ENSMUSG00000049303	Syt12	synaptotagmin XII [Source:MGI Symbol;Acc:MGI:2159601]	1.34131	0.0435472	0.771877
ENSMUSG00000044864	Ankrd50	ankyrin repeat domain 50 [Source:MGI Symbol;Acc:MGI:2139777]	0.313234	0.0437569	0.774899
ENSMUSG00000070985	Acnat1	acyl-coenzyme A amino acid N-acyltransferase 1 [Source:MGI Symbol;Acc:MGI:2140197]	2.734	0.0439458	1
ENSMUSG00000040631	Dok4	docking protein 4 [Source:MGI Symbol;Acc:MGI:2148865]	0.572326	0.044143	0.777807
ENSMUSG00000099681	1700052K11Rik	RIKEN cDNA 1700052K11 gene [Source:MGI Symbol;Acc:MGI:1920681]	0.40396	0.0441577	0.777807
ENSMUSG00000033763	Mtss1l	metastasis suppressor 1-like [Source:MGI Symbol;Acc:MGI:3039591]	0.415889	0.0442223	0.778249
ENSMUSG00000095756	Trav6d-7	T cell receptor alpha variable 6D-7 [Source:MGI Symbol;Acc:MGI:2686335]	3.17325	0.0442792	1
ENSMUSG00000038393	Txnip	thioredoxin interacting protein [Source:MGI Symbol;Acc:MGI:1889549]	0.263455	0.0445038	0.781565
ENSMUSG00000094447	9430069I07Rik	RIKEN cDNA 9430069I07 gene [Source:MGI Symbol;Acc:MGI:1924608]	1.76872	0.0445935	0.781565
ENSMUSG00000076591	Igkv8-16	immunoglobulin kappa variable 8-16 [Source:MGI Symbol;Acc:MGI:1330843]	0.828591	0.044752	0.781565
ENSMUSG00000029610	Aimp2	aminoacyl tRNA synthetase complex-interacting multifunctional protein 2 [Source:MGI Symbol;Acc:MGI:2385237]	0.322588	0.0448088	0.781565
ENSMUSG00000050973	Gdpgp1	GDP-D-glucose phosphorylase 1 [Source:MGI Symbol;Acc:MGI:2443429]	0.283581	0.0448151	0.781565
ENSMUSG00000115306	Gm49159	predicted gene, 49159 [Source:MGI Symbol;Acc:MGI:6118580]	3.52623	0.0448532	1
ENSMUSG00000096768	Gm47283	predicted gene, 47283 [Source:MGI Symbol;Acc:MGI:6096131]	1.14031	0.0449998	0.781565
ENSMUSG00000090330	9130221H12Rik	RIKEN cDNA 9130221H12 gene [Source:MGI Symbol;Acc:MGI:1924374]	0.40103	0.0450241	0.781565
ENSMUSG00000063193	Cd300lb	CD300 molecule like family member B [Source:MGI Symbol;Acc:MGI:2685099]	0.415207	0.0450587	0.781565
ENSMUSG00000109222	Gm10297	predicted pseudogene 10297 [Source:MGI Symbol;Acc:MGI:3642512]	0.547075	0.0451019	0.781565
ENSMUSG00000066554	Gm10167	predicted pseudogene 10167 [Source:MGI Symbol;Acc:MGI:3704263]	0.721841	0.045105	0.781565
ENSMUSG00000033420	Antxr1	anthrax toxin receptor 1 [Source:MGI Symbol;Acc:MGI:1916788]	0.328776	0.0451882	0.781565
ENSMUSG00000039308	Ndst2	N-deacetylase/N-sulfotransferase (heparan glucosaminyl) 2 [Source:MGI Symbol;Acc:MGI:97040]	0.200088	0.0452306	0.781565
ENSMUSG00000081170	Gm12922	predicted gene 12922 [Source:MGI Symbol;Acc:MGI:3651537]	3.33652	0.0452606	1
ENSMUSG00000103622	Gm38391	predicted gene, 38391 [Source:MGI Symbol;Acc:MGI:5613630]	1.31442	0.0454287	0.781565
ENSMUSG00000079168	Cd209g	CD209g antigen [Source:MGI Symbol;Acc:MGI:1917442]	4.05665	0.0454513	1
ENSMUSG00000021918	Nek4	NIMA (never in mitosis gene a)-related expressed kinase 4 [Source:MGI Symbol;Acc:MGI:1344404]	0.281181	0.0454553	0.781565
ENSMUSG00000104063	Pcdhgb7	protocadherin gamma subfamily B, 7 [Source:MGI Symbol;Acc:MGI:1935199]	1.04401	0.0458979	0.783961
ENSMUSG00000001128	Cfp	complement factor properdin [Source:MGI Symbol;Acc:MGI:97545]	0.240799	0.0459939	0.784632
ENSMUSG00000085962	Gm16984	predicted gene, 16984 [Source:MGI Symbol;Acc:MGI:4439908]	1.73786	0.0460782	0.784672
ENSMUSG00000107116	Gm43274	predicted gene 43274 [Source:MGI Symbol;Acc:MGI:5663411]	1.77474	0.0462511	0.784672
ENSMUSG00000050150	Slc9b1	solute carrier family 9, subfamily B (NHA1, cation proton antiporter 1), member 1 [Source:MGI Symbol;Acc:MGI:1921696]	2.04365	0.0463094	0.784672
ENSMUSG00000030795	Fus	fused in sarcoma [Source:MGI Symbol;Acc:MGI:1353633]	0.243446	0.0465467	0.786499
ENSMUSG00000011008	Mcoln2	mucolipin 2 [Source:MGI Symbol;Acc:MGI:1915529]	0.4895	0.0468782	0.789087
ENSMUSG00000020427	Igfbp3	insulin-like growth factor binding protein 3 [Source:MGI Symbol;Acc:MGI:96438]	0.387479	0.0470571	0.79007
ENSMUSG00000095385	D630033O11Rik	RIKEN cDNA D630033O11 gene [Source:MGI Symbol;Acc:MGI:2685434]	0.983141	0.0470596	0.79007
ENSMUSG00000028637	Ccdc30	coiled-coil domain containing 30 [Source:MGI Symbol;Acc:MGI:1920582]	0.915785	0.0470966	0.79007
ENSMUSG00000041598	Cdc42ep4	CDC42 effector protein (Rho GTPase binding) 4 [Source:MGI Symbol;Acc:MGI:1929760]	0.470927	0.0472632	0.791519
ENSMUSG00000044629	Cnrip1	cannabinoid receptor interacting protein 1 [Source:MGI Symbol;Acc:MGI:1917505]	0.418065	0.0474927	0.79267
ENSMUSG00000056174	Col8a2	collagen, type VIII, alpha 2 [Source:MGI Symbol;Acc:MGI:88464]	0.502296	0.0476597	0.792955
ENSMUSG00000071332	E230015B07Rik	RIKEN cDNA E230015B07 gene [Source:MGI Symbol;Acc:MGI:2443140]	3.28212	0.0478395	1
ENSMUSG00000031169	Porcn	porcupine O-acyltransferase [Source:MGI Symbol;Acc:MGI:1890212]	0.584831	0.0479649	0.795257
ENSMUSG00000054939	Zfp174	zinc finger protein 174 [Source:MGI Symbol;Acc:MGI:2686600]	0.462358	0.0479702	0.795257
ENSMUSG00000028373	Astn2	astrotactin 2 [Source:MGI Symbol;Acc:MGI:1889277]	0.395838	0.0481438	0.796259
ENSMUSG00000044674	Fzd1	frizzled class receptor 1 [Source:MGI Symbol;Acc:MGI:1196625]	0.391576	0.0481517	0.796259
ENSMUSG00000106993	Gm43417	predicted gene 43417 [Source:MGI Symbol;Acc:MGI:5663554]	1.41092	0.0482612	0.797137
ENSMUSG00000097011	Gm4651	predicted gene 4651 [Source:MGI Symbol;Acc:MGI:3782833]	1.58819	0.0483193	0.797137
ENSMUSG00000049420	Tmem200a	transmembrane protein 200A [Source:MGI Symbol;Acc:MGI:1924470]	0.837089	0.048326	0.797137
ENSMUSG00000115680	Gm35167	predicted gene, 35167 [Source:MGI Symbol;Acc:MGI:5594326]	3.27312	0.0485857	1
ENSMUSG00000114326	Gm4938	predicted pseudogene 4938 [Source:MGI Symbol;Acc:MGI:3645099]	2.56302	0.0486172	1
ENSMUSG00000027351	Spred1	sprouty protein with EVH-1 domain 1, related sequence [Source:MGI Symbol;Acc:MGI:2150016]	0.264355	0.0487487	0.802097
ENSMUSG00000098731	Mir7027	microRNA 7027 [Source:MGI Symbol;Acc:MGI:5531213]	2.70108	0.0488598	1
ENSMUSG00000101439	Gm336	predicted pseudogene 336 [Source:MGI Symbol;Acc:MGI:2685182]	1.04687	0.0489588	0.803923
ENSMUSG00000020397	Med7	mediator complex subunit 7 [Source:MGI Symbol;Acc:MGI:1913463]	0.305034	0.0489819	0.803923
ENSMUSG00000092544	Gm20422	predicted gene 20422 [Source:MGI Symbol;Acc:MGI:5141887]	4.00822	0.0492207	1
ENSMUSG00000037966	Ninj1	ninjurin 1 [Source:MGI Symbol;Acc:MGI:1196617]	0.223499	0.049429	0.80394
ENSMUSG00000020037	Rfx4	regulatory factor X, 4 (influences HLA class II expression) [Source:MGI Symbol;Acc:MGI:1918387]	3.88017	0.0495328	1
ENSMUSG00000092335	Zfp977	zinc finger protein 977 [Source:MGI Symbol;Acc:MGI:3645327]	2.66306	0.0495764	1
ENSMUSG00000034765	Dusp5	dual specificity phosphatase 5 [Source:MGI Symbol;Acc:MGI:2685183]	0.371644	0.0496082	0.80394
ENSMUSG00000015890	Amdhd1	amidohydrolase domain containing 1 [Source:MGI Symbol;Acc:MGI:1919011]	1.27902	0.0496571	0.80394
ENSMUSG00000021760	Gpx8	glutathione peroxidase 8 (putative) [Source:MGI Symbol;Acc:MGI:1916840]	0.513509	0.0497512	0.80394
ENSMUSG00000032017	Grik4	glutamate receptor, ionotropic, kainate 4 [Source:MGI Symbol;Acc:MGI:95817]	1.12382	0.0497576	0.80394
ENSMUSG00000009090	Ap1b1	adaptor protein complex AP-1, beta 1 subunit [Source:MGI Symbol;Acc:MGI:1096368]	0.32947	0.0497865	0.80394
ENSMUSG00000031327	Chic1	cysteine-rich hydrophobic domain 1 [Source:MGI Symbol;Acc:MGI:1344694]	0.562727	0.0498287	0.80394
ENSMUSG00000114184	Gm7143	predicted gene 7143 [Source:MGI Symbol;Acc:MGI:3646528]	0.401054	0.0499738	0.80394
