# Supplementary material for: DUSP6 deletion protects mice and reduces disease severity in autoimmune arthritis
Source: iScience. 2024 May 31;27(6):110158. doi: 10.1016/j.isci.2024.110158 (PMC11225809; doi:10.1016/j.isci.2024.110158)
Supplement: Table S4. Differentially expressed genes (DEGs) with decreased expression in DUSP6 KO spleens compared with C57BL/6 (WT) [file mmc5.xlsx]

## Sheet: SPL_HOMvsSPL_WT_deg_down
Suppemental table 4. DEG with decreased expression in DUSP6 KO spleens compared with WT.
gene_id	gene_name	gene_description	log2FoldChange	pvalue	padj
ENSMUSG00000019960	Dusp6	dual specificity phosphatase 6 [Source:MGI Symbol;Acc:MGI:1914853]	-5.45564	4.21234e-172	8.31011e-168
ENSMUSG00000034674	Tdg	thymine DNA glycosylase [Source:MGI Symbol;Acc:MGI:108247]	-2.21097	7.65109e-44	7.54704e-40
ENSMUSG00000085723	Gm15915	predicted gene 15915 [Source:MGI Symbol;Acc:MGI:3801763]	-5.18416	6.20291e-38	3.05928e-34
ENSMUSG00000051590	Map3k19	mitogen-activated protein kinase kinase kinase 19 [Source:MGI Symbol;Acc:MGI:1203481]	-4.45731	1.20148e-33	3.95046e-30
ENSMUSG00000097164	Cep83os	centrosomal protein 83, opposite strand [Source:MGI Symbol;Acc:MGI:1914973]	-2.27934	1.13917e-11	1.8728e-08
ENSMUSG00000070732	Rbm44	RNA binding motif protein 44 [Source:MGI Symbol;Acc:MGI:2685663]	-6.69056	6.62947e-10	8.17414e-07
ENSMUSG00000056399	Prss34	protease, serine 34 [Source:MGI Symbol;Acc:MGI:2681414]	-2.20848	7.71775e-09	7.61279e-06
ENSMUSG00000015889	Lta4h	leukotriene A4 hydrolase [Source:MGI Symbol;Acc:MGI:96836]	-0.712883	1.18961e-08	1.11755e-05
ENSMUSG00000094345	Igkv14-126	immunoglobulin kappa variable 14-126 [Source:MGI Symbol;Acc:MGI:3643131]	-1.07461	1.62129e-08	1.45385e-05
ENSMUSG00000021614	Vcan	versican [Source:MGI Symbol;Acc:MGI:102889]	-1.88698	1.8747e-07	0.000132086
ENSMUSG00000041559	Fmod	fibromodulin [Source:MGI Symbol;Acc:MGI:1328364]	-1.30557	2.73314e-07	0.000185929
ENSMUSG00000022157	Mcpt8	mast cell protease 8 [Source:MGI Symbol;Acc:MGI:1261780]	-1.89909	5.36589e-07	0.000333668
ENSMUSG00000079470	Utp14b	UTP14B small subunit processome component [Source:MGI Symbol;Acc:MGI:2445092]	-1.28151	1.0987e-06	0.000637502
ENSMUSG00000073609	D2hgdh	D-2-hydroxyglutarate dehydrogenase [Source:MGI Symbol;Acc:MGI:2138209]	-0.935947	1.69582e-06	0.000904194
ENSMUSG00000004951	Hspb1	heat shock protein 1 [Source:MGI Symbol;Acc:MGI:96240]	-1.024	3.11208e-06	0.00153488
ENSMUSG00000045392	Olfr1033	olfactory receptor 1033 [Source:MGI Symbol;Acc:MGI:3030867]	-1.19992	4.44475e-06	0.00202342
ENSMUSG00000039109	F13a1	coagulation factor XIII, A1 subunit [Source:MGI Symbol;Acc:MGI:1921395]	-1.1692	6.20455e-06	0.00266094
ENSMUSG00000090254	Gm1965	predicted gene 1965 [Source:MGI Symbol;Acc:MGI:3584270]	-1.69714	1.76584e-05	0.00622081
ENSMUSG00000030178	Klra13-ps	killer cell lectin-like receptor subfamily A, member 13, pseudogene [Source:MGI Symbol;Acc:MGI:1321090]	-1.05448	2.59229e-05	0.00852345
ENSMUSG00000036446	Lum	lumican [Source:MGI Symbol;Acc:MGI:109347]	-2.48255	3.1307e-05	0.00980357
ENSMUSG00000066364	Serpina3b	serine (or cysteine) peptidase inhibitor, clade A, member 3B [Source:MGI Symbol;Acc:MGI:2182835]	-1.64948	3.83865e-05	0.0116506
ENSMUSG00000089727	Klra8	killer cell lectin-like receptor, subfamily A, member 8 [Source:MGI Symbol;Acc:MGI:102968]	-1.08893	3.94995e-05	0.0117902
ENSMUSG00000044694	2010007H06Rik	RIKEN cDNA 2010007H06 gene [Source:MGI Symbol;Acc:MGI:1917099]	-1.16324	4.01617e-05	0.0117902
ENSMUSG00000025433	Crisp3	cysteine-rich secretory protein 3 [Source:MGI Symbol;Acc:MGI:102552]	-1.48231	4.06393e-05	0.0117902
ENSMUSG00000047592	Nxpe5	neurexophilin and PC-esterase domain family, member 5 [Source:MGI Symbol;Acc:MGI:3584036]	-1.72532	8.8263e-05	0.0217657
ENSMUSG00000042784	Muc1	mucin 1, transmembrane [Source:MGI Symbol;Acc:MGI:97231]	-2.53398	0.000107948	0.0253524
ENSMUSG00000033027	Klrc3	killer cell lectin-like receptor subfamily C, member 3 [Source:MGI Symbol;Acc:MGI:1929720]	-2.32285	0.000110234	0.0255847
ENSMUSG00000040856	Dlk1	delta like non-canonical Notch ligand 1 [Source:MGI Symbol;Acc:MGI:94900]	-5.64957	0.000117507	0.0266457
ENSMUSG00000079852	Klra4	killer cell lectin-like receptor, subfamily A, member 4 [Source:MGI Symbol;Acc:MGI:101904]	-0.970644	0.000125382	0.0275726
ENSMUSG00000024680	Ms4a2	membrane-spanning 4-domains, subfamily A, member 2 [Source:MGI Symbol;Acc:MGI:95495]	-1.19081	0.000127185	0.0275726
ENSMUSG00000028749	Pla2g2f	phospholipase A2, group IIF [Source:MGI Symbol;Acc:MGI:1349661]	-1.15741	0.000139418	0.029896
ENSMUSG00000094622	Gm3055	predicted gene 3055 [Source:MGI Symbol;Acc:MGI:3809197]	-4.09784	0.000178968	0.0375604
ENSMUSG00000057897	Camk2b	calcium/calmodulin-dependent protein kinase II, beta [Source:MGI Symbol;Acc:MGI:88257]	-1.37925	0.000208189	0.0418114
ENSMUSG00000090210	Itga10	integrin, alpha 10 [Source:MGI Symbol;Acc:MGI:2153482]	-1.04984	0.000210752	0.0418114
ENSMUSG00000109787	Gm45286	predicted gene 45286 [Source:MGI Symbol;Acc:MGI:5791122]	-2.04565	0.000225048	0.0429087
ENSMUSG00000105008	Gm43652	predicted gene 43652 [Source:MGI Symbol;Acc:MGI:5663789]	-4.57799	0.000226202	0.0429087
ENSMUSG00000039037	St6galnac5	ST6 (alpha-N-acetyl-neuraminyl-2,3-beta-galactosyl-1,3)-N-acetylgalactosaminide alpha-2,6-sialyltransferase 5 [Source:MGI Symbol;Acc:MGI:1349471]	-1.16454	0.000253867	0.0459716
ENSMUSG00000076545	Igkv4-72	immunoglobulin kappa chain variable 4-72 [Source:MGI Symbol;Acc:MGI:2686345]	-1.26103	0.000294786	0.0519245
ENSMUSG00000070880	Gad1	glutamate decarboxylase 1 [Source:MGI Symbol;Acc:MGI:95632]	-1.67908	0.000357377	0.0613073
ENSMUSG00000007682	Dio2	deiodinase, iodothyronine, type II [Source:MGI Symbol;Acc:MGI:1338833]	-2.25468	0.000373633	0.0629759
ENSMUSG00000032202	Rab27a	RAB27A, member RAS oncogene family [Source:MGI Symbol;Acc:MGI:1861441]	-0.515875	0.000376681	0.0629759
ENSMUSG00000064147	Rab44	RAB44, member RAS oncogene family [Source:MGI Symbol;Acc:MGI:3045302]	-1.25139	0.00038143	0.0632341
ENSMUSG00000094087	Ighv1-61	immunoglobulin heavy variable 1-61 [Source:MGI Symbol;Acc:MGI:4439824]	-1.02069	0.000401016	0.064319
ENSMUSG00000041926	Rnpep	arginyl aminopeptidase (aminopeptidase B) [Source:MGI Symbol;Acc:MGI:2384902]	-0.462	0.000412185	0.0655773
ENSMUSG00000042111	Ccdc115	coiled-coil domain containing 115 [Source:MGI Symbol;Acc:MGI:1916918]	-0.482424	0.000426387	0.0662574
ENSMUSG00000034156	Tspoap1	TSPO associated protein 1 [Source:MGI Symbol;Acc:MGI:2450877]	-0.704372	0.000467227	0.0714531
ENSMUSG00000053347	Zfp943	zinc finger prtoein 943 [Source:MGI Symbol;Acc:MGI:1921920]	-0.364773	0.0004756	0.0719577
ENSMUSG00000022456	2022-09-03	septin 3 [Source:MGI Symbol;Acc:MGI:1345148]	-0.797819	0.00049022	0.0724667
ENSMUSG00000024679	Ms4a6d	membrane-spanning 4-domains, subfamily A, member 6D [Source:MGI Symbol;Acc:MGI:1916024]	-0.683488	0.000492221	0.0724667
ENSMUSG00000117145	AC170998.1	guanine nucleotide binding protein (G protein), gamma 5 (Gng5) retrogene	-2.56212	0.000509051	0.0743893
ENSMUSG00000032067	Pts	6-pyruvoyl-tetrahydropterin synthase [Source:MGI Symbol;Acc:MGI:1338783]	-0.471511	0.000533437	0.0768149
ENSMUSG00000094651	Gal3st2	galactose-3-O-sulfotransferase 2 [Source:MGI Symbol;Acc:MGI:2685834]	-1.46058	0.000575566	0.0808036
ENSMUSG00000021904	Sema3g	sema domain, immunoglobulin domain (Ig), short basic domain, secreted, (semaphorin) 3G [Source:MGI Symbol;Acc:MGI:3041242]	-0.559408	0.00057752	0.0808036
ENSMUSG00000056536	Pign	phosphatidylinositol glycan anchor biosynthesis, class N [Source:MGI Symbol;Acc:MGI:1351629]	-0.471976	0.000590793	0.0820786
ENSMUSG00000078153	Psme2b	protease (prosome, macropain) activator subunit 2B [Source:MGI Symbol;Acc:MGI:1341073]	-0.434371	0.000599047	0.0826434
ENSMUSG00000021388	Aspn	asporin [Source:MGI Symbol;Acc:MGI:1913945]	-1.17461	0.000623529	0.0854234
ENSMUSG00000066116	Gm10154	predicted gene 10154 [Source:MGI Symbol;Acc:MGI:3642271]	-1.27417	0.000759229	0.0998257
ENSMUSG00000050830	Vwc2	von Willebrand factor C domain containing 2 [Source:MGI Symbol;Acc:MGI:2442987]	-2.70032	0.000764076	0.0998257
ENSMUSG00000052157	Gm650	predicted pseudogene 650 [Source:MGI Symbol;Acc:MGI:2685496]	-4.1651	0.000800111	1
ENSMUSG00000033972	Zfp944	zinc finger protein 944 [Source:MGI Symbol;Acc:MGI:2442394]	-0.410165	0.000800613	0.103911
ENSMUSG00000112640	Gm32687	predicted gene, 32687 [Source:MGI Symbol;Acc:MGI:5591846]	-1.43287	0.000835379	0.106423
ENSMUSG00000086740	Gm17029	predicted gene 17029 [Source:MGI Symbol;Acc:MGI:4937856]	-1.81578	0.000837709	0.106423
ENSMUSG00000072721	Klra14-ps	killer cell lectin-like receptor subfamily A, member 14, pseudogene [Source:MGI Symbol;Acc:MGI:1321089]	-1.13164	0.000890671	0.111918
ENSMUSG00000039960	Rhou	ras homolog family member U [Source:MGI Symbol;Acc:MGI:1916831]	-1.32097	0.000900914	0.112049
ENSMUSG00000109652	Gm45555	predicted gene 45555 [Source:MGI Symbol;Acc:MGI:5791391]	-1.64402	0.000930467	0.114727
ENSMUSG00000070327	Rnf213	ring finger protein 213 [Source:MGI Symbol;Acc:MGI:1289196]	-0.408993	0.000958983	0.11582
ENSMUSG00000095416	Ighv1-12	immunoglobulin heavy variable V1-12 [Source:MGI Symbol;Acc:MGI:3646284]	-1.38874	0.000965614	0.11582
ENSMUSG00000063320	1190007I07Rik	RIKEN cDNA 1190007I07 gene [Source:MGI Symbol;Acc:MGI:3698433]	-0.735064	0.00109185	0.127456
ENSMUSG00000076589	Igkv8-18	immunoglobulin kappa variable 8-18 [Source:MGI Symbol;Acc:MGI:1330845]	-1.68734	0.00115136	0.13176
ENSMUSG00000105160	A530030E21Rik	RIKEN cDNA A530030E21 gene [Source:MGI Symbol;Acc:MGI:2444617]	-0.595524	0.00119047	0.134331
ENSMUSG00000045868	Gvin1	GTPase, very large interferon inducible 1 [Source:MGI Symbol;Acc:MGI:1921808]	-0.649509	0.00119247	0.134331
ENSMUSG00000049608	Gpr55	G protein-coupled receptor 55 [Source:MGI Symbol;Acc:MGI:2685064]	-0.625519	0.00123165	0.135839
ENSMUSG00000056055	Sag	S-antigen, retina and pineal gland (arrestin) [Source:MGI Symbol;Acc:MGI:98227]	-1.61843	0.0012356	0.135839
ENSMUSG00000006221	Hspb7	heat shock protein family, member 7 (cardiovascular) [Source:MGI Symbol;Acc:MGI:1352494]	-0.81895	0.00125726	0.137034
ENSMUSG00000040840	4930579G18Rik	RIKEN cDNA 4930579G18 gene [Source:MGI Symbol;Acc:MGI:1923163]	-0.624715	0.00127738	0.138463
ENSMUSG00000031444	F10	coagulation factor X [Source:MGI Symbol;Acc:MGI:103107]	-0.883797	0.00130095	0.140246
ENSMUSG00000091844	Gm8251	predicted gene 8251 [Source:MGI Symbol;Acc:MGI:3647616]	-1.88582	0.001315	0.140892
ENSMUSG00000041248	Kcnj1	potassium inwardly-rectifying channel, subfamily J, member 1 [Source:MGI Symbol;Acc:MGI:1927248]	-1.88792	0.00133212	0.140892
ENSMUSG00000020484	Xbp1	X-box binding protein 1 [Source:MGI Symbol;Acc:MGI:98970]	-0.495727	0.0013355	0.140892
ENSMUSG00000112532	Gm36283	predicted gene, 36283 [Source:MGI Symbol;Acc:MGI:5595442]	-4.36842	0.00134884	1
ENSMUSG00000038085	Cnbd2	cyclic nucleotide binding domain containing 2 [Source:MGI Symbol;Acc:MGI:1918123]	-1.29736	0.00135857	0.142563
ENSMUSG00000031367	Ap1s2	adaptor-related protein complex 1, sigma 2 subunit [Source:MGI Symbol;Acc:MGI:1889383]	-0.492505	0.00137112	0.143001
ENSMUSG00000081855	Rpl17-ps5	ribosomal protein L17, pseudogene 5 [Source:MGI Symbol;Acc:MGI:3704246]	-0.665781	0.0014304	0.147743
ENSMUSG00000039196	Orm1	orosomucoid 1 [Source:MGI Symbol;Acc:MGI:97443]	-1.62102	0.00147194	0.149287
ENSMUSG00000072501	Phf20l1	PHD finger protein 20-like 1 [Source:MGI Symbol;Acc:MGI:2444412]	-0.321239	0.00147735	0.149287
ENSMUSG00000027861	Casq2	calsequestrin 2 [Source:MGI Symbol;Acc:MGI:1309469]	-1.27001	0.00151238	0.150688
ENSMUSG00000073608	Gal3st2c	galactose-3-O-sulfotransferase 2C [Source:MGI Symbol;Acc:MGI:3646771]	-1.72023	0.00170622	0.164893
ENSMUSG00000111447	Gm48249	predicted gene, 48249 [Source:MGI Symbol;Acc:MGI:6097661]	-2.62776	0.00171166	0.164893
ENSMUSG00000108216	Gm44153	predicted gene, 44153 [Source:MGI Symbol;Acc:MGI:5690545]	-3.06406	0.00181004	0.17004
ENSMUSG00000078606	Gm4070	predicted gene 4070 [Source:MGI Symbol;Acc:MGI:3782245]	-0.620869	0.00193043	0.177728
ENSMUSG00000076607	Igkj4	immunoglobulin kappa joining 4 [Source:MGI Symbol;Acc:MGI:1316692]	-0.679007	0.00193714	0.177728
ENSMUSG00000103349	Gm36888	predicted gene, 36888 [Source:MGI Symbol;Acc:MGI:5596047]	-4.65486	0.00198167	1
ENSMUSG00000090266	Mettl23	methyltransferase like 23 [Source:MGI Symbol;Acc:MGI:1921569]	-0.490226	0.00202094	0.182051
ENSMUSG00000076479	Trbv26	T cell receptor beta, variable 26 [Source:MGI Symbol;Acc:MGI:98596]	-1.79666	0.00204905	0.182913
ENSMUSG00000021565	Slc6a19	solute carrier family 6 (neurotransmitter transporter), member 19 [Source:MGI Symbol;Acc:MGI:1921588]	-0.992117	0.00212872	0.186647
ENSMUSG00000085280	Gm16151	predicted gene 16151 [Source:MGI Symbol;Acc:MGI:3801826]	-2.30739	0.00221076	0.190762
ENSMUSG00000109675	Nxpe1-ps	neurexophilin and PC-esterase domain family, member 1, pseudogene [Source:MGI Symbol;Acc:MGI:3646632]	-0.84467	0.00223328	0.191431
ENSMUSG00000116786	AC122375.2	novel transcript	-5.23287	0.00224152	0.191431
ENSMUSG00000004500	Zfp324	zinc finger protein 324 [Source:MGI Symbol;Acc:MGI:2444641]	-0.415098	0.00233756	0.19792
ENSMUSG00000104535	Gm42686	predicted gene 42686 [Source:MGI Symbol;Acc:MGI:5662823]	-4.6182	0.00237368	0.200119
ENSMUSG00000019731	Slc35e1	solute carrier family 35, member E1 [Source:MGI Symbol;Acc:MGI:2142403]	-0.295455	0.00241764	0.202098
ENSMUSG00000020481	Ankrd36	ankyrin repeat domain 36 [Source:MGI Symbol;Acc:MGI:1923639]	-3.2594	0.00244124	0.20321
ENSMUSG00000027829	Ccnl1	cyclin L1 [Source:MGI Symbol;Acc:MGI:1922664]	-0.284696	0.00247594	0.203368
ENSMUSG00000069873	4930438A08Rik	RIKEN cDNA 4930438A08 gene [Source:MGI Symbol;Acc:MGI:1921238]	-1.94628	0.00251772	0.205246
ENSMUSG00000103756	Gm37285	predicted gene, 37285 [Source:MGI Symbol;Acc:MGI:5610513]	-1.85594	0.00260976	0.211874
ENSMUSG00000025373	Rnf41	ring finger protein 41 [Source:MGI Symbol;Acc:MGI:1914838]	-0.350185	0.00266312	0.213756
ENSMUSG00000049382	Krt8	keratin 8 [Source:MGI Symbol;Acc:MGI:96705]	-3.00847	0.00266545	0.213756
ENSMUSG00000115829	Gm48960	predicted gene, 48960 [Source:MGI Symbol;Acc:MGI:6118292]	-1.84441	0.00272635	0.217755
ENSMUSG00000024039	Cbs	cystathionine beta-synthase [Source:MGI Symbol;Acc:MGI:88285]	-3.88203	0.00276038	0.219584
ENSMUSG00000114399	Gm47994	predicted gene, 47994 [Source:MGI Symbol;Acc:MGI:6097290]	-2.97283	0.00278761	0.220859
ENSMUSG00000035860	Cdhr3	cadherin-related family member 3 [Source:MGI Symbol;Acc:MGI:1916014]	-1.7347	0.00286181	0.223153
ENSMUSG00000104452	Ighv8-8	immunoglobulin heavy variable 8-8 [Source:MGI Symbol;Acc:MGI:3815333]	-2.44493	0.00288303	0.223923
ENSMUSG00000101389	Ms4a4a	membrane-spanning 4-domains, subfamily A, member 4A [Source:MGI Symbol;Acc:MGI:3643932]	-0.864237	0.00292136	0.22601
ENSMUSG00000024675	Ms4a4c	membrane-spanning 4-domains, subfamily A, member 4C [Source:MGI Symbol;Acc:MGI:1927656]	-0.490224	0.00295797	0.226181
ENSMUSG00000024681	Ms4a3	membrane-spanning 4-domains, subfamily A, member 3 [Source:MGI Symbol;Acc:MGI:2158468]	-1.23606	0.00301478	0.228561
ENSMUSG00000005364	Il5ra	interleukin 5 receptor, alpha [Source:MGI Symbol;Acc:MGI:96558]	-0.796708	0.00302385	0.228561
ENSMUSG00000071552	Tigit	T cell immunoreceptor with Ig and ITIM domains [Source:MGI Symbol;Acc:MGI:3642260]	-0.738377	0.00310494	0.231148
ENSMUSG00000074151	Nlrc5	NLR family, CARD domain containing 5 [Source:MGI Symbol;Acc:MGI:3612191]	-0.433211	0.00313933	0.23198
ENSMUSG00000063011	Msln	mesothelin [Source:MGI Symbol;Acc:MGI:1888992]	-2.17937	0.00313963	0.23198
ENSMUSG00000042417	Ccno	cyclin O [Source:MGI Symbol;Acc:MGI:2145534]	-2.69564	0.00318186	0.234223
ENSMUSG00000020021	Fgd6	FYVE, RhoGEF and PH domain containing 6 [Source:MGI Symbol;Acc:MGI:1261419]	-0.40423	0.00322848	0.236771
ENSMUSG00000071562	Stfa1	stefin A1 [Source:MGI Symbol;Acc:MGI:106198]	-4.35025	0.00325143	1
ENSMUSG00000079499	6530402F18Rik	RIKEN cDNA 6530402F18 gene [Source:MGI Symbol;Acc:MGI:1923470]	-0.467851	0.0032897	0.238689
ENSMUSG00000040263	Klhdc4	kelch domain containing 4 [Source:MGI Symbol;Acc:MGI:2384569]	-0.389345	0.00330075	0.238689
ENSMUSG00000023272	Creld2	cysteine-rich with EGF-like domains 2 [Source:MGI Symbol;Acc:MGI:1923987]	-0.517621	0.00331147	0.238689
ENSMUSG00000031722	Hp	haptoglobin [Source:MGI Symbol;Acc:MGI:96211]	-0.919615	0.00333074	0.238689
ENSMUSG00000116414	Gm4432	predicted gene 4432 [Source:MGI Symbol;Acc:MGI:3782616]	-2.62181	0.00333671	0.238689
ENSMUSG00000083157	Gm13511	predicted gene 13511 [Source:MGI Symbol;Acc:MGI:3649413]	-4.86259	0.00334481	1
ENSMUSG00000036815	Dpp10	dipeptidylpeptidase 10 [Source:MGI Symbol;Acc:MGI:2442409]	-1.38602	0.00361047	0.250459
ENSMUSG00000028019	Pdgfc	platelet-derived growth factor, C polypeptide [Source:MGI Symbol;Acc:MGI:1859631]	-0.599163	0.00363571	0.250459
ENSMUSG00000050138	Kcnk12	potassium channel, subfamily K, member 12 [Source:MGI Symbol;Acc:MGI:2684043]	-1.30871	0.00364373	0.250459
ENSMUSG00000081262	Gm12261	predicted gene 12261 [Source:MGI Symbol;Acc:MGI:3650914]	-3.09392	0.00367147	0.250459
ENSMUSG00000005800	Mmp8	matrix metallopeptidase 8 [Source:MGI Symbol;Acc:MGI:1202395]	-1.06822	0.00374152	0.25192
ENSMUSG00000105552	Gm19710	predicted gene, 19710 [Source:MGI Symbol;Acc:MGI:5011895]	-1.10325	0.00386531	0.25937
ENSMUSG00000094940	Ighv1-84	immunoglobulin heavy variable 1-84 [Source:MGI Symbol;Acc:MGI:3644235]	-1.11907	0.0041056	0.266432
ENSMUSG00000030148	Clec4a2	C-type lectin domain family 4, member a2 [Source:MGI Symbol;Acc:MGI:1349412]	-0.397765	0.00413168	0.267245
ENSMUSG00000048277	Syngr2	synaptogyrin 2 [Source:MGI Symbol;Acc:MGI:1328324]	-0.338929	0.00421515	0.271754
ENSMUSG00000061540	Orm2	orosomucoid 2 [Source:MGI Symbol;Acc:MGI:97444]	-1.27438	0.00432287	0.275102
ENSMUSG00000095859	Ighv1-43	immunoglobulin heavy variable V1-43 [Source:MGI Symbol;Acc:MGI:3704124]	-3.32725	0.00435668	0.276362
ENSMUSG00000057069	Ero1lb	ERO1-like beta (S. cerevisiae) [Source:MGI Symbol;Acc:MGI:1914725]	-0.730084	0.00447343	0.281955
ENSMUSG00000026567	Adcy10	adenylate cyclase 10 [Source:MGI Symbol;Acc:MGI:2660854]	-4.04459	0.00457414	1
ENSMUSG00000052435	Cebpe	CCAAT/enhancer binding protein (C/EBP), epsilon [Source:MGI Symbol;Acc:MGI:103572]	-1.39341	0.00462803	0.284429
ENSMUSG00000101279	Gm18342	predicted gene, 18342 [Source:MGI Symbol;Acc:MGI:5010527]	-1.71631	0.00464999	0.284891
ENSMUSG00000031105	Slc25a14	solute carrier family 25 (mitochondrial carrier, brain), member 14 [Source:MGI Symbol;Acc:MGI:1330823]	-0.531813	0.00477488	0.291638
ENSMUSG00000022240	Ctnnd2	catenin (cadherin associated protein), delta 2 [Source:MGI Symbol;Acc:MGI:1195966]	-0.628773	0.00497093	0.300748
ENSMUSG00000041120	Nbl1	neuroblastoma, suppression of tumorigenicity 1 [Source:MGI Symbol;Acc:MGI:104591]	-0.536149	0.00497964	0.300748
ENSMUSG00000044453	Ffar1	free fatty acid receptor 1 [Source:MGI Symbol;Acc:MGI:2684079]	-0.631108	0.00498503	0.300748
ENSMUSG00000020571	Pdia6	protein disulfide isomerase associated 6 [Source:MGI Symbol;Acc:MGI:1919103]	-0.310821	0.0050842	0.303457
ENSMUSG00000026414	Tnnt2	troponin T2, cardiac [Source:MGI Symbol;Acc:MGI:104597]	-1.10263	0.00509146	0.303457
ENSMUSG00000026000	Lancl1	LanC (bacterial lantibiotic synthetase component C)-like 1 [Source:MGI Symbol;Acc:MGI:1336997]	-0.38898	0.0052075	0.308509
ENSMUSG00000029373	Pf4	platelet factor 4 [Source:MGI Symbol;Acc:MGI:1888711]	-0.553738	0.00525422	0.309419
ENSMUSG00000091366	Gm17040	predicted gene 17040 [Source:MGI Symbol;Acc:MGI:4937867]	-3.86863	0.00537957	1
ENSMUSG00000000982	Ccl3	chemokine (C-C motif) ligand 3 [Source:MGI Symbol;Acc:MGI:98260]	-1.10829	0.00538528	0.316193
ENSMUSG00000029915	Clec5a	C-type lectin domain family 5, member a [Source:MGI Symbol;Acc:MGI:1345151]	-0.894074	0.00544285	0.318625
ENSMUSG00000040729	Cep126	centrosomal protein 126 [Source:MGI Symbol;Acc:MGI:2680221]	-1.45747	0.00551229	0.321735
ENSMUSG00000052688	Rab7b	RAB7B, member RAS oncogene family [Source:MGI Symbol;Acc:MGI:2442295]	-0.44047	0.00562464	0.325119
ENSMUSG00000033760	Rbm4b	RNA binding motif protein 4B [Source:MGI Symbol;Acc:MGI:1913954]	-0.328051	0.00563005	0.325119
ENSMUSG00000025330	Padi4	peptidyl arginine deiminase, type IV [Source:MGI Symbol;Acc:MGI:1338898]	-0.773548	0.005642	0.325119
ENSMUSG00000110525	Gm45893	predicted gene 45893 [Source:MGI Symbol;Acc:MGI:5805008]	-4.53426	0.00565667	1
ENSMUSG00000070372	Capza1	capping protein (actin filament) muscle Z-line, alpha 1 [Source:MGI Symbol;Acc:MGI:106227]	-0.580145	0.00567096	0.325223
ENSMUSG00000075286	Gm1968	predicted gene 1968 [Source:MGI Symbol;Acc:MGI:3584525]	-1.26372	0.0059112	0.337041
ENSMUSG00000081254	Gm12112	predicted gene 12112 [Source:MGI Symbol;Acc:MGI:3650115]	-1.0292	0.00605952	0.340387
ENSMUSG00000055413	H2-Q5	histocompatibility 2, Q region locus 5 [Source:MGI Symbol;Acc:MGI:95934]	-0.575929	0.00616534	0.34456
ENSMUSG00000086146	Gm15729	predicted gene 15729 [Source:MGI Symbol;Acc:MGI:3783172]	-1.61552	0.00634037	0.352346
ENSMUSG00000028362	Tnfsf8	tumor necrosis factor (ligand) superfamily, member 8 [Source:MGI Symbol;Acc:MGI:88328]	-0.44587	0.00659472	0.359631
ENSMUSG00000060470	Adgrg3	adhesion G protein-coupled receptor G3 [Source:MGI Symbol;Acc:MGI:1859670]	-0.800155	0.00663234	0.359643
ENSMUSG00000004864	Mapk13	mitogen-activated protein kinase 13 [Source:MGI Symbol;Acc:MGI:1346864]	-0.89196	0.00670749	0.359643
ENSMUSG00000021775	Nr1d2	nuclear receptor subfamily 1, group D, member 2 [Source:MGI Symbol;Acc:MGI:2449205]	-0.365499	0.00672049	0.359643
ENSMUSG00000022119	Rbm26	RNA binding motif protein 26 [Source:MGI Symbol;Acc:MGI:1921463]	-0.273883	0.00687488	0.364574
ENSMUSG00000087361	0610043K17Rik	RIKEN cDNA 0610043K17 gene [Source:MGI Symbol;Acc:MGI:1915650]	-1.6909	0.00689305	0.364574
ENSMUSG00000078502	Gm13212	predicted gene 13212 [Source:MGI Symbol;Acc:MGI:3651014]	-0.409127	0.00694538	0.366304
ENSMUSG00000104291	A130071D04Rik	RIKEN cDNA A130071D04 gene [Source:MGI Symbol;Acc:MGI:2444749]	-0.765838	0.007013	0.366304
ENSMUSG00000093637	Gm20636	predicted gene 20636 [Source:MGI Symbol;Acc:MGI:5313083]	-1.78582	0.00701324	0.366304
ENSMUSG00000064343	mt-Tq	mitochondrially encoded tRNA glutamine [Source:MGI Symbol;Acc:MGI:102477]	-3.30342	0.0070186	0.366304
ENSMUSG00000027459	Fam110a	family with sequence similarity 110, member A [Source:MGI Symbol;Acc:MGI:1921097]	-0.483059	0.00706241	0.367618
ENSMUSG00000028051	Hcn3	hyperpolarization-activated, cyclic nucleotide-gated K+ 3 [Source:MGI Symbol;Acc:MGI:1298211]	-0.623597	0.00715998	0.37074
ENSMUSG00000072647	Adam1a	a disintegrin and metallopeptidase domain 1a [Source:MGI Symbol;Acc:MGI:2429504]	-0.999038	0.00734491	0.37833
ENSMUSG00000047735	Samd9l	sterile alpha motif domain containing 9-like [Source:MGI Symbol;Acc:MGI:1343184]	-0.414264	0.00742616	0.379107
ENSMUSG00000060143	Gm10076	predicted gene 10076 [Source:MGI Symbol;Acc:MGI:3704451]	-1.2633	0.00743916	0.379107
ENSMUSG00000025701	Alox5	arachidonate 5-lipoxygenase [Source:MGI Symbol;Acc:MGI:87999]	-0.697851	0.0074721	0.379107
ENSMUSG00000043157	Arl11	ADP-ribosylation factor-like 11 [Source:MGI Symbol;Acc:MGI:2444054]	-0.671466	0.00747603	0.379107
ENSMUSG00000026385	Dbi	diazepam binding inhibitor [Source:MGI Symbol;Acc:MGI:94865]	-0.315355	0.00753335	0.380097
ENSMUSG00000041324	Inhba	inhibin beta-A [Source:MGI Symbol;Acc:MGI:96570]	-1.05168	0.00756123	0.380531
ENSMUSG00000034664	Itga2b	integrin alpha 2b [Source:MGI Symbol;Acc:MGI:96601]	-0.508063	0.00759778	0.381287
ENSMUSG00000056973	Ces1d	carboxylesterase 1D [Source:MGI Symbol;Acc:MGI:2148202]	-1.7367	0.00763631	0.381287
ENSMUSG00000020744	Slc25a19	solute carrier family 25 (mitochondrial thiamine pyrophosphate carrier), member 19 [Source:MGI Symbol;Acc:MGI:1914533]	-0.388018	0.0076729	0.381287
ENSMUSG00000104436	Gm37423	predicted gene, 37423 [Source:MGI Symbol;Acc:MGI:5610651]	-1.25693	0.00774768	0.384036
ENSMUSG00000094198	Ighv1-50	immunoglobulin heavy variable 1-50 [Source:MGI Symbol;Acc:MGI:4439753]	-0.968598	0.0078695	0.386256
ENSMUSG00000111740	AC122335.1	TEC	-2.60853	0.00791694	0.386597
ENSMUSG00000076547	Igkv4-70	immunoglobulin kappa chain variable 4-70 [Source:MGI Symbol;Acc:MGI:2686348]	-1.85243	0.00797048	0.388251
ENSMUSG00000021675	F2rl2	coagulation factor II (thrombin) receptor-like 2 [Source:MGI Symbol;Acc:MGI:1298208]	-0.688003	0.00805565	0.38949
ENSMUSG00000044471	Lncpint	long non-protein coding RNA, Trp53 induced transcript [Source:MGI Symbol;Acc:MGI:2673128]	-0.672272	0.00806919	0.38949
ENSMUSG00000030137	Tuba8	tubulin, alpha 8 [Source:MGI Symbol;Acc:MGI:1858225]	-0.819483	0.00807489	0.38949
ENSMUSG00000105945	Gm43570	predicted gene 43570 [Source:MGI Symbol;Acc:MGI:5663707]	-4.08995	0.00808401	1
ENSMUSG00000071862	Lrrtm2	leucine rich repeat transmembrane neuronal 2 [Source:MGI Symbol;Acc:MGI:2389174]	-2.64584	0.00819774	0.394451
ENSMUSG00000023046	Igfbp6	insulin-like growth factor binding protein 6 [Source:MGI Symbol;Acc:MGI:96441]	-1.08278	0.00822736	0.394913
ENSMUSG00000020125	Elane	elastase, neutrophil expressed [Source:MGI Symbol;Acc:MGI:2679229]	-1.40882	0.00836903	0.398168
ENSMUSG00000021922	Itih4	inter alpha-trypsin inhibitor, heavy chain 4 [Source:MGI Symbol;Acc:MGI:109536]	-1.59598	0.00837589	0.398168
ENSMUSG00000072718	Klra10	killer cell lectin-like receptor subfamily A, member 10 [Source:MGI Symbol;Acc:MGI:1321093]	-1.87654	0.00844025	0.399303
ENSMUSG00000074796	Slc4a11	solute carrier family 4, sodium bicarbonate transporter-like, member 11 [Source:MGI Symbol;Acc:MGI:2138987]	-0.872516	0.00861481	0.404551
ENSMUSG00000111030	Gm47234	predicted gene, 47234 [Source:MGI Symbol;Acc:MGI:6096052]	-1.68752	0.00863022	0.404551
ENSMUSG00000020572	Nampt	nicotinamide phosphoribosyltransferase [Source:MGI Symbol;Acc:MGI:1929865]	-0.268539	0.00865372	0.404551
ENSMUSG00000089844	A530032D15Rik	RIKEN cDNA A530032D15Rik gene [Source:MGI Symbol;Acc:MGI:3037746]	-0.804629	0.00873422	0.406944
ENSMUSG00000108604	Gm44850	predicted gene 44850 [Source:MGI Symbol;Acc:MGI:5753426]	-0.803122	0.00874616	0.406944
ENSMUSG00000063286	Gm8995	predicted gene 8995 [Source:MGI Symbol;Acc:MGI:3644223]	-0.393355	0.00899056	0.416351
ENSMUSG00000076564	Igkv12-46	immunoglobulin kappa variable 12-46 [Source:MGI Symbol;Acc:MGI:4439773]	-1.6145	0.00905118	0.417404
ENSMUSG00000086425	F730016J06Rik	RIKEN cDNA F730016J06 gene [Source:MGI Symbol;Acc:MGI:2443559]	-1.89883	0.00906957	0.417404
ENSMUSG00000079071	Gm14085	predicted gene 14085 [Source:MGI Symbol;Acc:MGI:3702173]	-0.532815	0.00918498	0.417404
ENSMUSG00000088250	Gm26393	predicted gene, 26393 [Source:MGI Symbol;Acc:MGI:5456170]	-4.01584	0.00919328	1
ENSMUSG00000018102	Hist1h2bc	histone cluster 1, H2bc [Source:MGI Symbol;Acc:MGI:1915274]	-0.572686	0.00920371	0.417404
ENSMUSG00000042429	Adora1	adenosine A1 receptor [Source:MGI Symbol;Acc:MGI:99401]	-4.57739	0.0093119	0.41935
ENSMUSG00000046731	Kctd11	potassium channel tetramerisation domain containing 11 [Source:MGI Symbol;Acc:MGI:2448712]	-0.516736	0.00934672	0.41935
ENSMUSG00000096020	Ighv1-75	immunoglobulin heavy variable 1-75 [Source:MGI Symbol;Acc:MGI:4439735]	-0.829577	0.00935289	0.41935
ENSMUSG00000054510	Gm14461	predicted gene 14461 [Source:MGI Symbol;Acc:MGI:3651589]	-4.16715	0.00938008	1
ENSMUSG00000040809	Chil3	chitinase-like 3 [Source:MGI Symbol;Acc:MGI:1330860]	-1.14302	0.00944231	0.419844
ENSMUSG00000038963	Slco4a1	solute carrier organic anion transporter family, member 4a1 [Source:MGI Symbol;Acc:MGI:1351866]	-0.619883	0.00946426	0.419844
ENSMUSG00000035597	Prpf39	pre-mRNA processing factor 39 [Source:MGI Symbol;Acc:MGI:104602]	-0.289296	0.00947318	0.419844
ENSMUSG00000032908	Sgpp2	sphingosine-1-phosphate phosphotase 2 [Source:MGI Symbol;Acc:MGI:3589109]	-0.996778	0.0094916	0.419844
ENSMUSG00000053113	Socs3	suppressor of cytokine signaling 3 [Source:MGI Symbol;Acc:MGI:1201791]	-0.466728	0.00952991	0.420455
ENSMUSG00000074733	Zfp950	zinc finger protein 950 [Source:MGI Symbol;Acc:MGI:2652824]	-0.469856	0.00958611	0.421191
ENSMUSG00000044795	Cyb5d1	cytochrome b5 domain containing 1 [Source:MGI Symbol;Acc:MGI:2685586]	-0.417299	0.00970131	0.423804
ENSMUSG00000115624	Gm49204	predicted gene, 49204 [Source:MGI Symbol;Acc:MGI:6118653]	-0.801192	0.0097404	0.423804
ENSMUSG00000022122	Ednrb	endothelin receptor type B [Source:MGI Symbol;Acc:MGI:102720]	-0.38446	0.00976733	0.423804
ENSMUSG00000076526	Igkv12-98	immunoglobulin kappa variable 12-98 [Source:MGI Symbol;Acc:MGI:4439560]	-0.846196	0.00977447	0.423804
ENSMUSG00000072214	2022-09-05	septin 5 [Source:MGI Symbol;Acc:MGI:1195461]	-1.11147	0.00992604	0.429038
ENSMUSG00000103105	Gm18752	predicted gene, 18752 [Source:MGI Symbol;Acc:MGI:5010937]	-1.88793	0.00993869	0.429038
ENSMUSG00000104459	Gm37824	predicted gene, 37824 [Source:MGI Symbol;Acc:MGI:5611052]	-3.54195	0.00996765	1
ENSMUSG00000021678	F2rl1	coagulation factor II (thrombin) receptor-like 1 [Source:MGI Symbol;Acc:MGI:101910]	-0.581844	0.0101406	0.4368
ENSMUSG00000006204	5430419D17Rik	RIKEN cDNA 5430419D17 gene [Source:MGI Symbol;Acc:MGI:1918645]	-3.8549	0.0102693	0.439464
ENSMUSG00000078552	Dcdc2b	doublecortin domain containing 2b [Source:MGI Symbol;Acc:MGI:2686212]	-0.792486	0.0103771	0.441205
ENSMUSG00000085154	C130046K22Rik	RIKEN cDNA C130046K22 gene [Source:MGI Symbol;Acc:MGI:3026935]	-1.32148	0.0104163	0.44192
ENSMUSG00000026073	Il1r2	interleukin 1 receptor, type II [Source:MGI Symbol;Acc:MGI:96546]	-0.750841	0.0105765	0.443802
ENSMUSG00000056071	S100a9	S100 calcium binding protein A9 (calgranulin B) [Source:MGI Symbol;Acc:MGI:1338947]	-1.18303	0.0105862	0.443802
ENSMUSG00000022026	Olfm4	olfactomedin 4 [Source:MGI Symbol;Acc:MGI:2685142]	-1.46461	0.0105946	0.443802
ENSMUSG00000112196	Gm8274	predicted gene 8274 [Source:MGI Symbol;Acc:MGI:3648016]	-3.96669	0.0106148	1
ENSMUSG00000076671	Ighv13-2	immunoglobulin heavy variable 13-2 [Source:MGI Symbol;Acc:MGI:3705861]	-0.860067	0.0106324	0.443802
ENSMUSG00000020926	Adam11	a disintegrin and metallopeptidase domain 11 [Source:MGI Symbol;Acc:MGI:1098667]	-0.728799	0.0106726	0.443802
ENSMUSG00000020911	Krt19	keratin 19 [Source:MGI Symbol;Acc:MGI:96693]	-3.14962	0.0106995	0.443802
ENSMUSG00000028270	Gbp2	guanylate binding protein 2 [Source:MGI Symbol;Acc:MGI:102772]	-0.497684	0.0107982	0.4451
ENSMUSG00000029553	Tfec	transcription factor EC [Source:MGI Symbol;Acc:MGI:1333760]	-0.425042	0.0108071	0.4451
ENSMUSG00000050552	Lamtor4	late endosomal/lysosomal adaptor, MAPK and MTOR activator 4 [Source:MGI Symbol;Acc:MGI:1913346]	-0.306302	0.0109661	0.450558
ENSMUSG00000030413	Pglyrp1	peptidoglycan recognition protein 1 [Source:MGI Symbol;Acc:MGI:1345092]	-0.571877	0.0109853	0.450558
ENSMUSG00000073409	H2-Q6	histocompatibility 2, Q region locus 6 [Source:MGI Symbol;Acc:MGI:95935]	-0.465315	0.0110136	0.450781
ENSMUSG00000025784	Clec3b	C-type lectin domain family 3, member b [Source:MGI Symbol;Acc:MGI:104540]	-1.39348	0.0110826	0.451732
ENSMUSG00000104000	Gm38335	predicted gene, 38335 [Source:MGI Symbol;Acc:MGI:5611563]	-2.6855	0.0112748	1
ENSMUSG00000001739	Cldn15	claudin 15 [Source:MGI Symbol;Acc:MGI:1913103]	-1.2661	0.0113114	0.456368
ENSMUSG00000022106	Rcbtb2	regulator of chromosome condensation (RCC1) and BTB (POZ) domain containing protein 2 [Source:MGI Symbol;Acc:MGI:1917200]	-0.258462	0.0113505	0.456368
ENSMUSG00000001025	S100a6	S100 calcium binding protein A6 (calcyclin) [Source:MGI Symbol;Acc:MGI:1339467]	-0.388472	0.0114282	0.458242
ENSMUSG00000004709	Cd244a	CD244 molecule A [Source:MGI Symbol;Acc:MGI:109294]	-0.379144	0.0114567	0.458454
ENSMUSG00000115247	AC113125.1	lymphocyte cytosolic protein 1 (Lcp1) pseudogene	-3.8534	0.0115694	1
ENSMUSG00000106213	Igkv13-55-1	immunoglobulin kappa chain variable 13-55-1 [Source:MGI Symbol;Acc:MGI:5009854]	-3.86272	0.0115768	1
ENSMUSG00000060550	H2-Q7	histocompatibility 2, Q region locus 7 [Source:MGI Symbol;Acc:MGI:95936]	-0.443387	0.0116336	0.464591
ENSMUSG00000091491	Vmn2r97	vomeronasal 2, receptor 97 [Source:MGI Symbol;Acc:MGI:3645271]	-0.640642	0.0116648	0.464896
ENSMUSG00000088151	Gm26347	predicted gene, 26347 [Source:MGI Symbol;Acc:MGI:5456124]	-2.15622	0.0117396	0.466934
ENSMUSG00000060131	Atp8b4	ATPase, class I, type 8B, member 4 [Source:MGI Symbol;Acc:MGI:1859664]	-0.458659	0.0118622	0.470318
ENSMUSG00000026928	Card9	caspase recruitment domain family, member 9 [Source:MGI Symbol;Acc:MGI:2685628]	-0.562035	0.0120317	0.473776
ENSMUSG00000025949	Pikfyve	phosphoinositide kinase, FYVE type zinc finger containing [Source:MGI Symbol;Acc:MGI:1335106]	-0.259051	0.0120867	0.474376
ENSMUSG00000086825	Gm15675	predicted gene 15675 [Source:MGI Symbol;Acc:MGI:3783117]	-0.541111	0.0120951	0.474376
ENSMUSG00000022799	Arhgap31	Rho GTPase activating protein 31 [Source:MGI Symbol;Acc:MGI:1333857]	-0.395782	0.0121701	0.476372
ENSMUSG00000076525	Igkv1-99	immunoglobulin kappa variable 1-99 [Source:MGI Symbol;Acc:MGI:4439724]	-2.37652	0.012279	0.477793
ENSMUSG00000079386	Gm3173	predicted gene 3173 [Source:MGI Symbol;Acc:MGI:3781352]	-3.37459	0.0123469	1
ENSMUSG00000034641	Cd300ld	CD300 molecule like family member d [Source:MGI Symbol;Acc:MGI:2442358]	-0.446816	0.0123837	0.479032
ENSMUSG00000025321	Itgb8	integrin beta 8 [Source:MGI Symbol;Acc:MGI:1338035]	-1.16462	0.0124418	0.480335
ENSMUSG00000018339	Gpx3	glutathione peroxidase 3 [Source:MGI Symbol;Acc:MGI:105102]	-0.445181	0.0126022	0.484472
ENSMUSG00000036073	Galt	galactose-1-phosphate uridyl transferase [Source:MGI Symbol;Acc:MGI:95638]	-0.393234	0.012627	0.484472
ENSMUSG00000020642	Rnf144a	ring finger protein 144A [Source:MGI Symbol;Acc:MGI:1344401]	-0.348917	0.0128015	0.487544
ENSMUSG00000026398	Nr5a2	nuclear receptor subfamily 5, group A, member 2 [Source:MGI Symbol;Acc:MGI:1346834]	-4.19056	0.0129972	1
ENSMUSG00000112824	Gm47917	predicted gene, 47917 [Source:MGI Symbol;Acc:MGI:6097168]	-1.01517	0.0130177	0.489092
ENSMUSG00000029075	Tnfrsf4	tumor necrosis factor receptor superfamily, member 4 [Source:MGI Symbol;Acc:MGI:104512]	-0.494903	0.0130265	0.489092
ENSMUSG00000075269	Bex6	brain expressed family member 6 [Source:MGI Symbol;Acc:MGI:3588247]	-0.704887	0.0130623	0.489092
ENSMUSG00000098814	Igkv19-93	immunoglobulin kappa chain variable 19-93 [Source:MGI Symbol;Acc:MGI:107617]	-0.74532	0.0131116	0.489092
ENSMUSG00000052736	Klrc2	killer cell lectin-like receptor subfamily C, member 2 [Source:MGI Symbol;Acc:MGI:1336162]	-0.701212	0.0131148	0.489092
ENSMUSG00000063406	Tmed5	transmembrane p24 trafficking protein 5 [Source:MGI Symbol;Acc:MGI:1921586]	-0.241177	0.0133047	0.493372
ENSMUSG00000026893	Gca	grancalcin [Source:MGI Symbol;Acc:MGI:1918521]	-0.658612	0.0134795	0.497819
ENSMUSG00000108353	Gm45205	predicted gene 45205 [Source:MGI Symbol;Acc:MGI:5753781]	-3.60088	0.0135898	1
ENSMUSG00000105517	Gm42436	predicted gene 42436 [Source:MGI Symbol;Acc:MGI:5662573]	-1.92066	0.0135939	0.500337
ENSMUSG00000073386	9830107B12Rik	RIKEN cDNA 9830107B12 gene [Source:MGI Symbol;Acc:MGI:3608415]	-1.29965	0.01368	0.50205
ENSMUSG00000051246	Msantd1	Myb/SANT-like DNA-binding domain containing 1 [Source:MGI Symbol;Acc:MGI:2684990]	-0.947452	0.0136913	0.50205
ENSMUSG00000086063	Gm12257	predicted gene 12257 [Source:MGI Symbol;Acc:MGI:3651532]	-4.11174	0.0141979	1
ENSMUSG00000076617	Ighm	immunoglobulin heavy constant mu [Source:MGI Symbol;Acc:MGI:96448]	-0.549894	0.0142813	0.517186
ENSMUSG00000081605	Gm15953	predicted gene 15953 [Source:MGI Symbol;Acc:MGI:3802150]	-1.95015	0.0142992	0.517186
ENSMUSG00000109293	Dcst2	DC-STAMP domain containing 2 [Source:MGI Symbol;Acc:MGI:2685606]	-1.23954	0.0143138	0.517186
ENSMUSG00000047428	Dlk2	delta like non-canonical Notch ligand 2 [Source:MGI Symbol;Acc:MGI:2146838]	-3.83099	0.0143492	1
ENSMUSG00000027259	Adal	adenosine deaminase-like [Source:MGI Symbol;Acc:MGI:1923144]	-0.394176	0.014366	0.51812
ENSMUSG00000026356	Dars	aspartyl-tRNA synthetase [Source:MGI Symbol;Acc:MGI:2442544]	-0.316553	0.0144162	0.518195
ENSMUSG00000001065	Zfp276	zinc finger protein (C2H2 type) 276 [Source:MGI Symbol;Acc:MGI:1888495]	-0.35201	0.0144469	0.518195
ENSMUSG00000026822	Lcn2	lipocalin 2 [Source:MGI Symbol;Acc:MGI:96757]	-1.32996	0.0144896	0.518195
ENSMUSG00000095761	Ighv1-20	immunoglobulin heavy variable V1-20 [Source:MGI Symbol;Acc:MGI:3644607]	-1.86556	0.0144994	0.518195
ENSMUSG00000093874	Gm24539	predicted gene, 24539 [Source:MGI Symbol;Acc:MGI:5454316]	-3.19314	0.0147248	1
ENSMUSG00000030002	Dusp11	dual specificity phosphatase 11 (RNA/RNP complex 1-interacting) [Source:MGI Symbol;Acc:MGI:1919352]	-0.1956	0.0148071	0.523911
ENSMUSG00000024968	Rcor2	REST corepressor 2 [Source:MGI Symbol;Acc:MGI:1859854]	-0.691634	0.0148662	0.523911
ENSMUSG00000021340	Gpld1	glycosylphosphatidylinositol specific phospholipase D1 [Source:MGI Symbol;Acc:MGI:106604]	-1.3615	0.0149383	0.523911
ENSMUSG00000030800	Prss8	protease, serine 8 (prostasin) [Source:MGI Symbol;Acc:MGI:1923810]	-4.3561	0.0149709	1
ENSMUSG00000079105	C7	complement component 7 [Source:MGI Symbol;Acc:MGI:88235]	-1.23476	0.0149799	0.523911
ENSMUSG00000005947	Itgae	integrin alpha E, epithelial-associated [Source:MGI Symbol;Acc:MGI:1298377]	-0.400979	0.0150094	0.523911
ENSMUSG00000038828	Tmem214	transmembrane protein 214 [Source:MGI Symbol;Acc:MGI:1916046]	-0.204087	0.0150239	0.523911
ENSMUSG00000079808	AC168977.1	sp110 nuclear body protein-like [Source:NCBI gene;Acc:102638047]	-1.51839	0.0150327	0.523911
ENSMUSG00000051748	Wfdc21	WAP four-disulfide core domain 21 [Source:MGI Symbol;Acc:MGI:1913357]	-1.43856	0.0150488	0.523911
ENSMUSG00000006014	Prg4	proteoglycan 4 (megakaryocyte stimulating factor, articular superficial zone protein) [Source:MGI Symbol;Acc:MGI:1891344]	-0.818477	0.0151012	0.523911
ENSMUSG00000037509	Arhgef4	Rho guanine nucleotide exchange factor (GEF) 4 [Source:MGI Symbol;Acc:MGI:2442507]	-0.496334	0.0151398	0.523911
ENSMUSG00000092274	Neat1	nuclear paraspeckle assembly transcript 1 (non-protein coding) [Source:MGI Symbol;Acc:MGI:1914211]	-0.382961	0.0151425	0.523911
ENSMUSG00000062563	Cys1	cystin 1 [Source:MGI Symbol;Acc:MGI:2177632]	-0.877961	0.0151905	0.523911
ENSMUSG00000046841	Ckap4	cytoskeleton-associated protein 4 [Source:MGI Symbol;Acc:MGI:2444926]	-0.503979	0.0152177	0.523937
ENSMUSG00000083306	Gm13868	predicted gene 13868 [Source:MGI Symbol;Acc:MGI:3651789]	-2.04795	0.0153777	0.526751
ENSMUSG00000028978	Nos3	nitric oxide synthase 3, endothelial cell [Source:MGI Symbol;Acc:MGI:97362]	-0.41262	0.0155525	0.531749
ENSMUSG00000029658	Wdr95	WD40 repeat domain 95 [Source:MGI Symbol;Acc:MGI:1923042]	-1.04373	0.0155945	0.532263
ENSMUSG00000030747	Dgat2	diacylglycerol O-acyltransferase 2 [Source:MGI Symbol;Acc:MGI:1915050]	-0.646102	0.0157025	0.535026
ENSMUSG00000102051	I830127L07Rik	RIKEN cDNA I830127L07 gene [Source:MGI Symbol;Acc:MGI:3612406]	-0.907321	0.0158147	0.537917
ENSMUSG00000032567	Aste1	asteroid homolog 1 [Source:MGI Symbol;Acc:MGI:1913845]	-0.462492	0.0158865	0.538689
ENSMUSG00000094993	Igkv4-51	immunoglobulin kappa chain variable 4-51 [Source:MGI Symbol;Acc:MGI:5009829]	-1.1994	0.0159831	0.539395
ENSMUSG00000028088	Fmo5	flavin containing monooxygenase 5 [Source:MGI Symbol;Acc:MGI:1310004]	-0.332716	0.0159948	0.539395
ENSMUSG00000100967	Gm29666	predicted gene 29666 [Source:MGI Symbol;Acc:MGI:5580372]	-0.785588	0.0160247	0.53943
ENSMUSG00000032271	Nnmt	nicotinamide N-methyltransferase [Source:MGI Symbol;Acc:MGI:1099443]	-1.02689	0.0160506	0.53943
ENSMUSG00000091509	Gm17066	predicted gene 17066 [Source:MGI Symbol;Acc:MGI:4937893]	-0.380733	0.0160785	0.539449
ENSMUSG00000055150	Zfp78	zinc finger protein 78 [Source:MGI Symbol;Acc:MGI:107783]	-0.757555	0.0162247	0.542509
ENSMUSG00000078630	Tomt	transmembrane O-methyltransferase [Source:MGI Symbol;Acc:MGI:3769724]	-2.05771	0.0162543	0.542579
ENSMUSG00000052212	Cd177	CD177 antigen [Source:MGI Symbol;Acc:MGI:1916141]	-1.20942	0.0164327	0.545764
ENSMUSG00000019312	Grb7	growth factor receptor bound protein 7 [Source:MGI Symbol;Acc:MGI:102683]	-0.715871	0.0165471	0.546802
ENSMUSG00000033644	Piwil2	piwi-like RNA-mediated gene silencing 2 [Source:MGI Symbol;Acc:MGI:1930036]	-0.915276	0.0166681	0.547137
ENSMUSG00000046168	Kcnrg	potassium channel regulator [Source:MGI Symbol;Acc:MGI:2685591]	-1.13399	0.0167821	0.54875
ENSMUSG00000104293	Gm38043	predicted gene, 38043 [Source:MGI Symbol;Acc:MGI:5611271]	-1.08522	0.0168516	0.54875
ENSMUSG00000096596	Gm10591	predicted gene 10591 [Source:MGI Symbol;Acc:MGI:3711256]	-1.37869	0.0168958	0.54875
ENSMUSG00000021750	Fam107a	family with sequence similarity 107, member A [Source:MGI Symbol;Acc:MGI:3041256]	-0.903031	0.0169148	0.54875
ENSMUSG00000028957	Per3	period circadian clock 3 [Source:MGI Symbol;Acc:MGI:1277134]	-0.423472	0.0170278	0.54875
ENSMUSG00000097815	Gm26809	predicted gene, 26809 [Source:MGI Symbol;Acc:MGI:5477303]	-0.984884	0.0170483	0.54875
ENSMUSG00000039358	Drd5	dopamine receptor D5 [Source:MGI Symbol;Acc:MGI:94927]	-1.51755	0.0170511	0.54875
ENSMUSG00000108607	Gm44646	predicted gene 44646 [Source:MGI Symbol;Acc:MGI:5753222]	-2.55465	0.0170511	0.54875
ENSMUSG00000082292	Gm12250	predicted gene 12250 [Source:MGI Symbol;Acc:MGI:3649299]	-0.494879	0.0171176	0.5491
ENSMUSG00000114401	Gm38604	predicted gene, 38604 [Source:MGI Symbol;Acc:MGI:5621489]	-2.64633	0.0171967	0.550742
ENSMUSG00000021587	Pcsk1	proprotein convertase subtilisin/kexin type 1 [Source:MGI Symbol;Acc:MGI:97511]	-1.33937	0.0172637	0.551497
ENSMUSG00000104159	Gm38099	predicted gene, 38099 [Source:MGI Symbol;Acc:MGI:5611327]	-2.87359	0.0172762	0.551497
ENSMUSG00000030554	Synm	synemin, intermediate filament protein [Source:MGI Symbol;Acc:MGI:2661187]	-0.439956	0.0173056	0.551544
ENSMUSG00000097189	Gm26594	predicted gene, 26594 [Source:MGI Symbol;Acc:MGI:5477088]	-3.16642	0.0173767	0.552916
ENSMUSG00000020048	Hsp90b1	heat shock protein 90, beta (Grp94), member 1 [Source:MGI Symbol;Acc:MGI:98817]	-0.296602	0.0176197	0.557053
ENSMUSG00000078851	Hist3h2a	histone cluster 3, H2a [Source:MGI Symbol;Acc:MGI:2448458]	-0.607685	0.0177594	0.557547
ENSMUSG00000078122	F630028O10Rik	RIKEN cDNA F630028O10 gene [Source:MGI Symbol;Acc:MGI:3641813]	-0.429125	0.0177787	0.557547
ENSMUSG00000116596	AC110534.1	ribosomal protein L27 (Rpl27) pseudogene	-4.08339	0.0178628	1
ENSMUSG00000028115	Bnipl	BCL2/adenovirus E1B 19kD interacting protein like [Source:MGI Symbol;Acc:MGI:2384749]	-2.3968	0.0180674	0.563087
ENSMUSG00000022066	Entpd4b	ectonucleoside triphosphate diphosphohydrolase 4B [Source:MGI Symbol;Acc:MGI:5435040]	-1.59975	0.0181198	0.563579
ENSMUSG00000097877	Gm26703	predicted gene, 26703 [Source:MGI Symbol;Acc:MGI:5477197]	-3.28441	0.0181227	1
ENSMUSG00000056054	S100a8	S100 calcium binding protein A8 (calgranulin A) [Source:MGI Symbol;Acc:MGI:88244]	-1.17582	0.0182295	0.563838
ENSMUSG00000101880	Gm29282	predicted gene 29282 [Source:MGI Symbol;Acc:MGI:5579988]	-3.32907	0.0182748	0.563838
ENSMUSG00000031156	Slc35a2	solute carrier family 35 (UDP-galactose transporter), member A2 [Source:MGI Symbol;Acc:MGI:1345297]	-0.248623	0.0182815	0.563838
ENSMUSG00000017801	Mlx	MAX-like protein X [Source:MGI Symbol;Acc:MGI:108398]	-0.206896	0.0183003	0.563838
ENSMUSG00000049103	Ccr2	chemokine (C-C motif) receptor 2 [Source:MGI Symbol;Acc:MGI:106185]	-0.472357	0.0183489	0.563838
ENSMUSG00000107962	Gm43980	predicted gene, 43980 [Source:MGI Symbol;Acc:MGI:5690372]	-0.440064	0.0183773	0.563838
ENSMUSG00000073753	Gm10571	predicted gene 10571 [Source:MGI Symbol;Acc:MGI:3708701]	-1.97079	0.0184289	0.564489
ENSMUSG00000038538	Ubn2	ubinuclein 2 [Source:MGI Symbol;Acc:MGI:2444236]	-0.238486	0.0184558	0.564489
ENSMUSG00000097680	Gm26642	predicted gene, 26642 [Source:MGI Symbol;Acc:MGI:5477136]	-1.07494	0.0184944	0.564795
ENSMUSG00000028034	Fubp1	far upstream element (FUSE) binding protein 1 [Source:MGI Symbol;Acc:MGI:1196294]	-0.193307	0.0186436	0.567599
ENSMUSG00000041754	Trem3	triggering receptor expressed on myeloid cells 3 [Source:MGI Symbol;Acc:MGI:1930003]	-0.902725	0.0187463	0.569841
ENSMUSG00000040314	Ctsg	cathepsin G [Source:MGI Symbol;Acc:MGI:88563]	-1.49238	0.0188979	0.571297
ENSMUSG00000115002	Gm10847	predicted gene 10847 [Source:MGI Symbol;Acc:MGI:3642004]	-1.41571	0.0189236	0.571297
ENSMUSG00000097457	2310031A07Rik	RIKEN cDNA 2310031A07 gene [Source:MGI Symbol;Acc:MGI:1916871]	-0.801005	0.018939	0.571297
ENSMUSG00000071267	Zfp942	zinc finger protein 942 [Source:MGI Symbol;Acc:MGI:1920483]	-0.307989	0.0190515	0.573814
ENSMUSG00000029086	Prom1	prominin 1 [Source:MGI Symbol;Acc:MGI:1100886]	-1.09531	0.0191225	0.575075
ENSMUSG00000106455	Gm5711	predicted gene 5711 [Source:MGI Symbol;Acc:MGI:3643596]	-1.38741	0.0191701	0.575628
ENSMUSG00000032387	Rbpms2	RNA binding protein with multiple splicing 2 [Source:MGI Symbol;Acc:MGI:1919223]	-0.435896	0.019362	0.577871
ENSMUSG00000065468	Mir26b	microRNA 26b [Source:MGI Symbol;Acc:MGI:2676901]	-3.54202	0.0194742	1
ENSMUSG00000028134	Ptbp2	polypyrimidine tract binding protein 2 [Source:MGI Symbol;Acc:MGI:1860489]	-0.276239	0.0195073	0.579579
ENSMUSG00000090319	Gm4462	predicted gene 4462 [Source:MGI Symbol;Acc:MGI:3782646]	-3.35687	0.0196265	1
ENSMUSG00000042485	Mustn1	musculoskeletal, embryonic nuclear protein 1 [Source:MGI Symbol;Acc:MGI:1913425]	-0.624421	0.019703	0.581018
ENSMUSG00000092178	Gm45351	predicted gene 45351 [Source:MGI Symbol;Acc:MGI:5791187]	-3.53738	0.019826	1
ENSMUSG00000070298	Trcg1	taste receptor cell gene 1 [Source:MGI Symbol;Acc:MGI:3576664]	-2.0737	0.0198358	0.581575
ENSMUSG00000048721	Fndc9	fibronectin type III domain containing 9 [Source:MGI Symbol;Acc:MGI:2443410]	-0.572283	0.019869	0.581575
ENSMUSG00000045327	6330549D23Rik	RIKEN cDNA 6330549D23 gene [Source:MGI Symbol;Acc:MGI:2442586]	-0.950476	0.0198693	0.581575
ENSMUSG00000115602	Gm7908	predicted gene 7908 [Source:MGI Symbol;Acc:MGI:3645647]	-3.61097	0.0200622	1
ENSMUSG00000034647	Ankrd12	ankyrin repeat domain 12 [Source:MGI Symbol;Acc:MGI:1914357]	-0.237415	0.0202115	0.587218
ENSMUSG00000060962	Dmkn	dermokine [Source:MGI Symbol;Acc:MGI:1920962]	-1.8523	0.0202407	0.587218
ENSMUSG00000116534	AC124681.1	TEC	-3.25363	0.0203368	1
ENSMUSG00000083897	Gm14843	predicted gene 14843 [Source:MGI Symbol;Acc:MGI:3802062]	-3.63485	0.020361	1
ENSMUSG00000025610	Map3k7cl	Map3k7 C-terminal like [Source:MGI Symbol;Acc:MGI:2446584]	-0.83981	0.0204424	0.59133
ENSMUSG00000030759	Far1	fatty acyl CoA reductase 1 [Source:MGI Symbol;Acc:MGI:1914670]	-0.200121	0.020523	0.592171
ENSMUSG00000026950	Neb	nebulin [Source:MGI Symbol;Acc:MGI:97292]	-0.576423	0.020628	0.592171
ENSMUSG00000052563	D930048N14Rik	RIKEN cDNA D930048N14 gene [Source:MGI Symbol;Acc:MGI:2144709]	-0.813866	0.0206281	0.592171
ENSMUSG00000044906	4930503L19Rik	RIKEN cDNA 4930503L19 gene [Source:MGI Symbol;Acc:MGI:1922045]	-0.503303	0.0206515	0.592171
ENSMUSG00000020892	Aloxe3	arachidonate lipoxygenase 3 [Source:MGI Symbol;Acc:MGI:1345140]	-1.07998	0.0207486	0.592907
ENSMUSG00000076496	Trbj2-5	T cell receptor beta joining 2-5 [Source:MGI Symbol;Acc:MGI:4439899]	-2.06838	0.0208425	0.592907
ENSMUSG00000001349	Cnn1	calponin 1 [Source:MGI Symbol;Acc:MGI:104979]	-0.665237	0.0209413	0.592907
ENSMUSG00000015970	Chdh	choline dehydrogenase [Source:MGI Symbol;Acc:MGI:1860776]	-0.699513	0.0209738	0.592907
ENSMUSG00000106256	Igkv12-47	immunoglobulin kappa variable 12-47 [Source:MGI Symbol;Acc:MGI:3644595]	-2.23474	0.021056	0.592907
ENSMUSG00000097715	Gpr137b-ps	G protein-coupled receptor 137B, pseudogene [Source:MGI Symbol;Acc:MGI:3710533]	-0.755901	0.0210583	0.592907
ENSMUSG00000099373	Gm19667	predicted gene, 19667 [Source:MGI Symbol;Acc:MGI:5011852]	-2.31986	0.0211098	0.592907
ENSMUSG00000081137	BC022960	cDNA sequence BC022960 [Source:MGI Symbol;Acc:MGI:2670977]	-1.22925	0.0211406	0.592907
ENSMUSG00000026357	Rgs18	regulator of G-protein signaling 18 [Source:MGI Symbol;Acc:MGI:1927498]	-0.427911	0.0211905	0.592907
ENSMUSG00000115071	Gm49026	predicted gene, 49026 [Source:MGI Symbol;Acc:MGI:6118394]	-3.6641	0.0212797	1
ENSMUSG00000022389	Tef	thyrotroph embryonic factor [Source:MGI Symbol;Acc:MGI:98663]	-0.362681	0.0213099	0.594245
ENSMUSG00000076615	Ighg3	Immunoglobulin heavy constant gamma 3 [Source:MGI Symbol;Acc:MGI:2144790]	-1.22375	0.0213263	0.594245
ENSMUSG00000094075	Ighv1-80	immunoglobulin heavy variable 1-80 [Source:MGI Symbol;Acc:MGI:4439738]	-1.3357	0.0213712	0.594657
ENSMUSG00000040170	Fmo2	flavin containing monooxygenase 2 [Source:MGI Symbol;Acc:MGI:1916776]	-2.26076	0.0215201	0.596542
ENSMUSG00000071748	Gm14698	predicted gene 14698 [Source:MGI Symbol;Acc:MGI:3709613]	-0.510396	0.0215297	0.596542
ENSMUSG00000000308	Ckmt1	creatine kinase, mitochondrial 1, ubiquitous [Source:MGI Symbol;Acc:MGI:99441]	-4.32599	0.0216661	1
ENSMUSG00000049583	Grm5	glutamate receptor, metabotropic 5 [Source:MGI Symbol;Acc:MGI:1351342]	-3.86091	0.021679	0.599769
ENSMUSG00000067203	H2-K2	histocompatibility 2, K region locus 2 [Source:MGI Symbol;Acc:MGI:95906]	-0.563539	0.021707	0.599769
ENSMUSG00000032115	Hyou1	hypoxia up-regulated 1 [Source:MGI Symbol;Acc:MGI:108030]	-0.287596	0.0220011	0.604509
ENSMUSG00000030104	Edem1	ER degradation enhancer, mannosidase alpha-like 1 [Source:MGI Symbol;Acc:MGI:2180139]	-0.331317	0.0221488	0.606456
ENSMUSG00000014543	Klra17	killer cell lectin-like receptor, subfamily A, member 17 [Source:MGI Symbol;Acc:MGI:2180674]	-0.791934	0.0221642	0.606456
ENSMUSG00000020018	Snrpf	small nuclear ribonucleoprotein polypeptide F [Source:MGI Symbol;Acc:MGI:1917128]	-0.541758	0.022389	0.610913
ENSMUSG00000107143	Gm6598	predicted gene 6598 [Source:MGI Symbol;Acc:MGI:3646314]	-1.17351	0.022497	0.611871
ENSMUSG00000028159	Dapp1	dual adaptor for phosphotyrosine and 3-phosphoinositides 1 [Source:MGI Symbol;Acc:MGI:1347063]	-0.235993	0.0225095	0.611871
ENSMUSG00000072115	Ang	angiogenin, ribonuclease, RNase A family, 5 [Source:MGI Symbol;Acc:MGI:88022]	-1.19156	0.0226134	0.611871
ENSMUSG00000073678	Pgap1	post-GPI attachment to proteins 1 [Source:MGI Symbol;Acc:MGI:2443342]	-0.406229	0.0226351	0.611871
ENSMUSG00000073902	Gm1966	predicted gene 1966 [Source:MGI Symbol;Acc:MGI:3584360]	-0.355698	0.0226556	0.611871
ENSMUSG00000049493	Pls1	plastin 1 (I-isoform) [Source:MGI Symbol;Acc:MGI:104809]	-0.483711	0.022671	0.611871
ENSMUSG00000044340	Phlpp1	PH domain and leucine rich repeat protein phosphatase 1 [Source:MGI Symbol;Acc:MGI:2138327]	-0.378932	0.0226929	0.611871
ENSMUSG00000037234	Hook3	hook microtubule tethering protein 3 [Source:MGI Symbol;Acc:MGI:2443554]	-0.235447	0.0227343	0.611871
ENSMUSG00000027360	Hdc	histidine decarboxylase [Source:MGI Symbol;Acc:MGI:96062]	-0.68674	0.0227842	0.612381
ENSMUSG00000107619	Gm32479	predicted gene, 32479 [Source:MGI Symbol;Acc:MGI:5591638]	-4.33702	0.0229038	1
ENSMUSG00000079794	AC125149.2		-0.748366	0.0230672	0.617649
ENSMUSG00000044229	Nxpe4	neurexophilin and PC-esterase domain family, member 4 [Source:MGI Symbol;Acc:MGI:1924792]	-0.48255	0.0230742	0.617649
ENSMUSG00000105550	Gm35585	predicted gene, 35585 [Source:MGI Symbol;Acc:MGI:5594744]	-1.64176	0.0231269	0.618222
ENSMUSG00000108456	4732496C06Rik	RIKEN cDNA 4732496C06 gene [Source:MGI Symbol;Acc:MGI:2442534]	-0.620313	0.0233483	0.621044
ENSMUSG00000074497	A430078G23Rik	RIKEN cDNA A430078G23 gene [Source:MGI Symbol;Acc:MGI:2442135]	-0.4731	0.0233899	0.621044
ENSMUSG00000096022	Gm23421	predicted gene, 23421 [Source:MGI Symbol;Acc:MGI:5453198]	-3.93599	0.0234811	1
ENSMUSG00000033739	Fkbpl	FK506 binding protein-like [Source:MGI Symbol;Acc:MGI:1932127]	-0.594937	0.0236421	0.624736
ENSMUSG00000078994	Zfp429	zinc finger protein 429 [Source:MGI Symbol;Acc:MGI:1920057]	-0.489583	0.0238478	0.625119
ENSMUSG00000108518	Gm5587	predicted gene 5587 [Source:MGI Symbol;Acc:MGI:3645641]	-2.17239	0.0239794	0.625119
ENSMUSG00000046733	Gprc5a	G protein-coupled receptor, family C, group 5, member A [Source:MGI Symbol;Acc:MGI:1891250]	-1.38236	0.0240691	0.625119
ENSMUSG00000030016	Zfp638	zinc finger protein 638 [Source:MGI Symbol;Acc:MGI:1203484]	-0.216422	0.0241537	0.625119
ENSMUSG00000016529	Il10	interleukin 10 [Source:MGI Symbol;Acc:MGI:96537]	-1.76672	0.0242072	0.625119
ENSMUSG00000009418	Nav1	neuron navigator 1 [Source:MGI Symbol;Acc:MGI:2183683]	-0.325009	0.0242358	0.625119
ENSMUSG00000023336	Wfdc1	WAP four-disulfide core domain 1 [Source:MGI Symbol;Acc:MGI:1915116]	-0.730297	0.02432	0.625119
ENSMUSG00000049313	Sorl1	sortilin-related receptor, LDLR class A repeats-containing [Source:MGI Symbol;Acc:MGI:1202296]	-0.447147	0.0243342	0.625119
ENSMUSG00000044734	Serpinb1a	serine (or cysteine) peptidase inhibitor, clade B, member 1a [Source:MGI Symbol;Acc:MGI:1913472]	-0.270131	0.0243555	0.625119
ENSMUSG00000061462	Obscn	obscurin, cytoskeletal calmodulin and titin-interacting RhoGEF [Source:MGI Symbol;Acc:MGI:2681862]	-0.896301	0.0243989	0.625119
ENSMUSG00000028441	1110017D15Rik	RIKEN cDNA 1110017D15 gene [Source:MGI Symbol;Acc:MGI:1920971]	-4.29416	0.02445	1
ENSMUSG00000116775	AC124739.2	novel transcript	-3.83435	0.0244599	1
ENSMUSG00000061852	Gm7582	predicted gene 7582 [Source:MGI Symbol;Acc:MGI:3643856]	-1.48926	0.0245337	0.627758
ENSMUSG00000107846	Gm43963	predicted gene, 43963 [Source:MGI Symbol;Acc:MGI:5690355]	-1.21505	0.0248451	0.632495
ENSMUSG00000026803	Ttf1	transcription termination factor, RNA polymerase I [Source:MGI Symbol;Acc:MGI:105044]	-0.220064	0.0249151	0.632495
ENSMUSG00000107369	Gstm2-ps1	glutathione S-transferase mu 2 (muscle), pseudogene 1 [Source:MGI Symbol;Acc:MGI:3648223]	-1.48322	0.0249733	0.632495
ENSMUSG00000090207	4930524O07Rik	RIKEN cDNA 4930524O07 gene [Source:MGI Symbol;Acc:MGI:1915514]	-2.32448	0.0249754	0.632495
ENSMUSG00000093424	6330562C20Rik	RIKEN cDNA 6330562C20 gene [Source:MGI Symbol;Acc:MGI:1923443]	-0.871165	0.0251421	0.635784
ENSMUSG00000096422	Igkv12-44	immunoglobulin kappa variable 12-44 [Source:MGI Symbol;Acc:MGI:4439775]	-0.695055	0.0252222	0.635784
ENSMUSG00000079014	Serpina3i	serine (or cysteine) peptidase inhibitor, clade A, member 3I [Source:MGI Symbol;Acc:MGI:2182841]	-0.819591	0.0252664	0.635784
ENSMUSG00000041231	Ublcp1	ubiquitin-like domain containing CTD phosphatase 1 [Source:MGI Symbol;Acc:MGI:1933105]	-0.354119	0.0253417	0.636366
ENSMUSG00000020948	Klhl28	kelch-like 28 [Source:MGI Symbol;Acc:MGI:1913939]	-0.278371	0.025354	0.636366
ENSMUSG00000030124	Lag3	lymphocyte-activation gene 3 [Source:MGI Symbol;Acc:MGI:106588]	-0.358843	0.0254344	0.63641
ENSMUSG00000031636	Pdlim3	PDZ and LIM domain 3 [Source:MGI Symbol;Acc:MGI:1859274]	-0.477617	0.0256205	0.63641
ENSMUSG00000006517	Mvd	mevalonate (diphospho) decarboxylase [Source:MGI Symbol;Acc:MGI:2179327]	-0.35725	0.0256438	0.63641
ENSMUSG00000039683	Sdk1	sidekick cell adhesion molecule 1 [Source:MGI Symbol;Acc:MGI:2444413]	-0.84849	0.0256461	0.63641
ENSMUSG00000016552	Foxred2	FAD-dependent oxidoreductase domain containing 2 [Source:MGI Symbol;Acc:MGI:106315]	-0.348879	0.0258668	0.64108
ENSMUSG00000115381	Gm49266	predicted gene, 49266 [Source:MGI Symbol;Acc:MGI:6118744]	-3.24377	0.0259096	1
ENSMUSG00000015950	Ncf1	neutrophil cytosolic factor 1 [Source:MGI Symbol;Acc:MGI:97283]	-0.243704	0.0260608	0.645078
ENSMUSG00000061684	Rpl21-ps8	ribosomal protein L21, pseudogene 8 [Source:MGI Symbol;Acc:MGI:3648345]	-0.406	0.0261526	0.645804
ENSMUSG00000025475	Adgra1	adhesion G protein-coupled receptor A1 [Source:MGI Symbol;Acc:MGI:1277167]	-2.54748	0.0261883	0.645804
ENSMUSG00000019851	Perp	PERP, TP53 apoptosis effector [Source:MGI Symbol;Acc:MGI:1929938]	-1.6221	0.0265013	0.648348
ENSMUSG00000098755	Gm27651	predicted gene, 27651 [Source:MGI Symbol;Acc:MGI:5531033]	-1.38371	0.0265058	0.648348
ENSMUSG00000113894	Gm48838	predicted gene, 48838 [Source:MGI Symbol;Acc:MGI:6098568]	-0.941704	0.0265215	0.648348
ENSMUSG00000085971	Gm15411	predicted gene 15411 [Source:MGI Symbol;Acc:MGI:3705213]	-0.977517	0.0265972	0.649392
ENSMUSG00000032417	Rwdd2a	RWD domain containing 2A [Source:MGI Symbol;Acc:MGI:1916769]	-0.971115	0.0266481	0.649832
ENSMUSG00000050765	Gm5084	predicted gene 5084 [Source:MGI Symbol;Acc:MGI:3647835]	-2.51807	0.0268175	0.651969
ENSMUSG00000074220	Zfp382	zinc finger protein 382 [Source:MGI Symbol;Acc:MGI:3588204]	-0.493511	0.0268603	0.651969
ENSMUSG00000078810	Gp6	glycoprotein 6 (platelet) [Source:MGI Symbol;Acc:MGI:1889810]	-0.510155	0.026868	0.651969
ENSMUSG00000086390	1810019D21Rik	RIKEN cDNA 1810019D21 gene [Source:MGI Symbol;Acc:MGI:1917021]	-3.89768	0.0268964	1
ENSMUSG00000036707	Cab39	calcium binding protein 39 [Source:MGI Symbol;Acc:MGI:107438]	-0.155794	0.0269965	0.65226
ENSMUSG00000036304	Zdhhc23	zinc finger, DHHC domain containing 23 [Source:MGI Symbol;Acc:MGI:2685625]	-0.456811	0.0270813	0.65313
ENSMUSG00000027994	Mcub	mitochondrial calcium uniporter dominant negative beta subunit [Source:MGI Symbol;Acc:MGI:1914065]	-0.872952	0.0272636	0.653997
ENSMUSG00000057716	Tmem178b	transmembrane protein 178B [Source:MGI Symbol;Acc:MGI:3647581]	-1.40918	0.027268	0.653997
ENSMUSG00000087347	1700047K16Rik	RIKEN cDNA 1700047K16 gene [Source:MGI Symbol;Acc:MGI:1920585]	-2.01697	0.027349	0.653997
ENSMUSG00000076485	Trbj1-3	T cell receptor beta joining 1-3 [Source:MGI Symbol;Acc:MGI:4439568]	-1.56626	0.0274104	0.653997
ENSMUSG00000066512	Klk1b5	kallikrein 1-related peptidase b5 [Source:MGI Symbol;Acc:MGI:892020]	-6.67992	0.0274156	0.653997
ENSMUSG00000032484	Ngp	neutrophilic granule protein [Source:MGI Symbol;Acc:MGI:105983]	-1.27192	0.0275293	0.655168
ENSMUSG00000113885	Gm47802	predicted gene, 47802 [Source:MGI Symbol;Acc:MGI:6096981]	-2.31724	0.0275709	0.655168
ENSMUSG00000095771	Igkv14-111	immunoglobulin kappa variable 14-111 [Source:MGI Symbol;Acc:MGI:4439863]	-0.734616	0.0275976	0.655168
ENSMUSG00000097415	AU020206	expressed sequence AU020206 [Source:MGI Symbol;Acc:MGI:2142134]	-0.291805	0.027791	0.657813
ENSMUSG00000009350	Mpo	myeloperoxidase [Source:MGI Symbol;Acc:MGI:97137]	-1.32964	0.0278576	0.657813
ENSMUSG00000049001	Ndnf	neuron-derived neurotrophic factor [Source:MGI Symbol;Acc:MGI:1915419]	-0.547314	0.0278586	0.657813
ENSMUSG00000083645	Gm14086	predicted gene 14086 [Source:MGI Symbol;Acc:MGI:3649932]	-1.64923	0.0278757	0.657813
ENSMUSG00000085245	Gm11713	predicted gene 11713 [Source:MGI Symbol;Acc:MGI:3652139]	-2.99197	0.0279117	1
ENSMUSG00000095730	Vmn2r29	vomeronasal 2, receptor 29 [Source:MGI Symbol;Acc:MGI:1923479]	-2.97491	0.028104	1
ENSMUSG00000087590	Epb41l4aos	erythrocyte membrane protein band 4.1 like 4a, opposite strand [Source:MGI Symbol;Acc:MGI:1916999]	-0.368642	0.028138	0.66065
ENSMUSG00000086479	Gm16014	predicted gene 16014 [Source:MGI Symbol;Acc:MGI:3801812]	-1.35099	0.0281754	0.66065
ENSMUSG00000009092	Derl3	Der1-like domain family, member 3 [Source:MGI Symbol;Acc:MGI:1917627]	-0.452081	0.0282797	0.66065
ENSMUSG00000033233	Trim45	tripartite motif-containing 45 [Source:MGI Symbol;Acc:MGI:1918187]	-0.519266	0.0283345	0.66065
ENSMUSG00000113238	Gm47251	predicted gene, 47251 [Source:MGI Symbol;Acc:MGI:6096078]	-0.868505	0.0283904	0.66065
ENSMUSG00000031264	Btk	Bruton agammaglobulinemia tyrosine kinase [Source:MGI Symbol;Acc:MGI:88216]	-0.272317	0.0284793	0.66065
ENSMUSG00000021591	Glrx	glutaredoxin [Source:MGI Symbol;Acc:MGI:2135625]	-0.30438	0.0284894	0.66065
ENSMUSG00000031137	Fgf13	fibroblast growth factor 13 [Source:MGI Symbol;Acc:MGI:109178]	-0.451324	0.0284982	0.66065
ENSMUSG00000028649	Macf1	microtubule-actin crosslinking factor 1 [Source:MGI Symbol;Acc:MGI:108559]	-0.325237	0.0285359	0.660746
ENSMUSG00000022582	Ly6g	lymphocyte antigen 6 complex, locus G [Source:MGI Symbol;Acc:MGI:109440]	-0.850323	0.0286729	0.662755
ENSMUSG00000103783	Gm37522	predicted gene, 37522 [Source:MGI Symbol;Acc:MGI:5610750]	-3.19421	0.0287209	1
ENSMUSG00000086360	Gm16214	predicted gene 16214 [Source:MGI Symbol;Acc:MGI:3801724]	-1.26081	0.0287218	0.662755
ENSMUSG00000099719	Gm28802	predicted gene 28802 [Source:MGI Symbol;Acc:MGI:5579508]	-0.848532	0.0287737	0.66314
ENSMUSG00000044501	Zfp758	zinc finger protein 758 [Source:MGI Symbol;Acc:MGI:2385044]	-0.288501	0.0290032	0.663294
ENSMUSG00000064871	Snord58b	small nucleolar RNA, C/D box 58B [Source:MGI Symbol;Acc:MGI:3819545]	-2.44894	0.0290396	0.663294
ENSMUSG00000096108	Ighv11-2	immunoglobulin heavy variable V11-2 [Source:MGI Symbol;Acc:MGI:4947968]	-0.584138	0.0290482	0.663294
ENSMUSG00000035352	Ccl12	chemokine (C-C motif) ligand 12 [Source:MGI Symbol;Acc:MGI:108224]	-2.55003	0.029076	0.663294
ENSMUSG00000050994	Adgb	androglobin [Source:MGI Symbol;Acc:MGI:3605549]	-0.718318	0.0291635	0.664363
ENSMUSG00000027822	Slc33a1	solute carrier family 33 (acetyl-CoA transporter), member 1 [Source:MGI Symbol;Acc:MGI:1332247]	-0.276724	0.0294168	0.667401
ENSMUSG00000028536	2610528J11Rik	RIKEN cDNA 2610528J11 gene [Source:MGI Symbol;Acc:MGI:1913701]	-1.42175	0.0295189	0.668599
ENSMUSG00000066235	Pomgnt2	protein O-linked mannose beta 1,4-N-acetylglucosaminyltransferase 2 [Source:MGI Symbol;Acc:MGI:2143424]	-0.637129	0.0297553	0.671638
ENSMUSG00000090877	Hspa1b	heat shock protein 1B [Source:MGI Symbol;Acc:MGI:99517]	-0.951057	0.0299105	0.672159
ENSMUSG00000001482	Def8	differentially expressed in FDCP 8 [Source:MGI Symbol;Acc:MGI:1346331]	-0.457897	0.0299303	0.672159
ENSMUSG00000116972	AC123956.1	ribosomal protein, large, P0 (Rplp0) pseudogene	-2.68342	0.0299617	1
ENSMUSG00000045576	St7l	suppression of tumorigenicity 7-like [Source:MGI Symbol;Acc:MGI:2386964]	-0.294623	0.0300925	0.673854
ENSMUSG00000074971	Fibin	fin bud initiation factor homolog (zebrafish) [Source:MGI Symbol;Acc:MGI:1914856]	-1.3012	0.0301554	0.674496
ENSMUSG00000048154	Kmt2d	lysine (K)-specific methyltransferase 2D [Source:MGI Symbol;Acc:MGI:2682319]	-0.229899	0.0302787	0.675721
ENSMUSG00000098376	Mir6907	microRNA 6907 [Source:MGI Symbol;Acc:MGI:5530733]	-3.97101	0.0303915	1
ENSMUSG00000100147	1700047M11Rik	RIKEN cDNA 1700047M11 gene [Source:MGI Symbol;Acc:MGI:1914580]	-1.12323	0.0304571	0.678936
ENSMUSG00000097331	F420014N23Rik	RIKEN cDNA F420014N23 gene [Source:MGI Symbol;Acc:MGI:3642477]	-0.667299	0.0306273	0.679639
ENSMUSG00000058587	Tmod3	tropomodulin 3 [Source:MGI Symbol;Acc:MGI:1355315]	-0.255797	0.0306556	0.679639
ENSMUSG00000038173	Enpp6	ectonucleotide pyrophosphatase/phosphodiesterase 6 [Source:MGI Symbol;Acc:MGI:2445171]	-0.571899	0.030688	0.679639
ENSMUSG00000087452	Gm11998	predicted gene 11998 [Source:MGI Symbol;Acc:MGI:3650897]	-0.96327	0.0307082	0.679639
ENSMUSG00000079853	Klra1	killer cell lectin-like receptor, subfamily A, member 1 [Source:MGI Symbol;Acc:MGI:101907]	-0.891439	0.0307298	0.679639
ENSMUSG00000076604	Igkj1	immunoglobulin kappa joining 1 [Source:MGI Symbol;Acc:MGI:1316689]	-0.69506	0.0307698	0.679761
ENSMUSG00000058806	Col13a1	collagen, type XIII, alpha 1 [Source:MGI Symbol;Acc:MGI:1277201]	-0.588147	0.0309847	0.680528
ENSMUSG00000020227	Irak3	interleukin-1 receptor-associated kinase 3 [Source:MGI Symbol;Acc:MGI:1921164]	-0.284645	0.0309856	0.680528
ENSMUSG00000068854	Hist2h2be	histone cluster 2, H2be [Source:MGI Symbol;Acc:MGI:2448415]	-0.425726	0.03104	0.680528
ENSMUSG00000048578	Mlec	malectin [Source:MGI Symbol;Acc:MGI:1924015]	-0.18926	0.0310837	0.680597
ENSMUSG00000032496	Ltf	lactotransferrin [Source:MGI Symbol;Acc:MGI:96837]	-1.29685	0.0313946	0.686644
ENSMUSG00000031283	Chrdl1	chordin-like 1 [Source:MGI Symbol;Acc:MGI:1933172]	-0.542737	0.0314846	0.687819
ENSMUSG00000086513	9130208D14Rik	RIKEN cDNA 9130208D14 gene [Source:MGI Symbol;Acc:MGI:1924950]	-1.25127	0.0315181	0.687819
ENSMUSG00000040865	Ino80d	INO80 complex subunit D [Source:MGI Symbol;Acc:MGI:3027003]	-0.179159	0.0317063	0.688693
ENSMUSG00000076543	Igkv4-74	immunoglobulin kappa variable 4-74 [Source:MGI Symbol;Acc:MGI:3779447]	-0.673566	0.0318313	0.688693
ENSMUSG00000053964	Lgals4	lectin, galactose binding, soluble 4 [Source:MGI Symbol;Acc:MGI:107536]	-0.436003	0.031918	0.688693
ENSMUSG00000047953	Gp5	glycoprotein 5 (platelet) [Source:MGI Symbol;Acc:MGI:1096363]	-0.45621	0.0319372	0.688693
ENSMUSG00000020467	Efemp1	epidermal growth factor-containing fibulin-like extracellular matrix protein 1 [Source:MGI Symbol;Acc:MGI:1339998]	-0.700862	0.0319532	0.688693
ENSMUSG00000060090	Rp2	retinitis pigmentosa 2 homolog [Source:MGI Symbol;Acc:MGI:1277953]	-0.196311	0.0319572	0.688693
ENSMUSG00000038357	Camp	cathelicidin antimicrobial peptide [Source:MGI Symbol;Acc:MGI:108443]	-1.23706	0.0320497	0.689505
ENSMUSG00000026247	Ecel1	endothelin converting enzyme-like 1 [Source:MGI Symbol;Acc:MGI:1343461]	-2.19032	0.0324572	0.695474
ENSMUSG00000103706	6820402A03Rik	RIKEN cDNA 6820402A03 gene [Source:MGI Symbol;Acc:MGI:1922992]	-2.05689	0.0324682	0.695474
ENSMUSG00000002028	Kmt2a	lysine (K)-specific methyltransferase 2A [Source:MGI Symbol;Acc:MGI:96995]	-0.281975	0.0325799	0.696872
ENSMUSG00000069270	Hist1h2ac	histone cluster 1, H2ac [Source:MGI Symbol;Acc:MGI:2448287]	-0.896344	0.0327309	0.69807
ENSMUSG00000076483	Trbj1-1	T cell receptor beta joining 1-1 [Source:MGI Symbol;Acc:MGI:4439570]	-1.4499	0.0328446	0.699067
ENSMUSG00000020077	Srgn	serglycin [Source:MGI Symbol;Acc:MGI:97756]	-0.270379	0.0329972	0.699067
ENSMUSG00000067370	B3galt4	UDP-Gal:betaGlcNAc beta 1,3-galactosyltransferase, polypeptide 4 [Source:MGI Symbol;Acc:MGI:1859517]	-0.327397	0.0330188	0.699067
ENSMUSG00000075025	Gm10804	predicted gene 10804 [Source:MGI Symbol;Acc:MGI:3641755]	-1.31494	0.0330797	0.699067
ENSMUSG00000020743	Mif4gd	MIF4G domain containing [Source:MGI Symbol;Acc:MGI:1916924]	-0.264855	0.0331018	0.699067
ENSMUSG00000101939	Gm28438	predicted gene 28438 [Source:MGI Symbol;Acc:MGI:5579144]	-0.738049	0.0331023	0.699067
ENSMUSG00000020015	Cdk17	cyclin-dependent kinase 17 [Source:MGI Symbol;Acc:MGI:97517]	-0.240954	0.0331506	0.699067
ENSMUSG00000024807	Syvn1	synovial apoptosis inhibitor 1, synoviolin [Source:MGI Symbol;Acc:MGI:1921376]	-0.259354	0.0331796	0.699067
ENSMUSG00000076576	Igkv6-32	immunoglobulin kappa variable 6-32 [Source:MGI Symbol;Acc:MGI:3641634]	-0.571977	0.0332364	0.699067
ENSMUSG00000028758	Kif17	kinesin family member 17 [Source:MGI Symbol;Acc:MGI:1098229]	-1.07371	0.0333633	0.699724
ENSMUSG00000061477	Rps7	ribosomal protein S7 [Source:MGI Symbol;Acc:MGI:1333818]	-0.219634	0.0334001	0.699724
ENSMUSG00000085725	Gm15873	predicted gene 15873 [Source:MGI Symbol;Acc:MGI:3802055]	-1.86654	0.0334114	0.699724
ENSMUSG00000116660	CT030736.1	novel transcript	-0.940515	0.0335622	0.702136
ENSMUSG00000112229	Gm48086	predicted gene, 48086 [Source:MGI Symbol;Acc:MGI:6097426]	-0.930295	0.0336069	0.702327
ENSMUSG00000043384	Gprasp1	G protein-coupled receptor associated sorting protein 1 [Source:MGI Symbol;Acc:MGI:1917418]	-0.418202	0.0338592	0.705489
ENSMUSG00000028480	Glipr2	GLI pathogenesis-related 2 [Source:MGI Symbol;Acc:MGI:1917770]	-0.252852	0.0338655	0.705489
ENSMUSG00000059791	Nrm	nurim (nuclear envelope membrane protein) [Source:MGI Symbol;Acc:MGI:2146855]	-0.246067	0.034054	0.70792
ENSMUSG00000094491	Igkv1-133	immunoglobulin kappa variable 1-133 [Source:MGI Symbol;Acc:MGI:3648380]	-0.828042	0.0344438	0.709053
ENSMUSG00000097429	Gm26520	predicted gene, 26520 [Source:MGI Symbol;Acc:MGI:5477014]	-1.29198	0.0344561	0.709053
ENSMUSG00000024659	Anxa1	annexin A1 [Source:MGI Symbol;Acc:MGI:96819]	-0.548545	0.0345198	0.709053
ENSMUSG00000053137	Mapk11	mitogen-activated protein kinase 11 [Source:MGI Symbol;Acc:MGI:1338024]	-0.477901	0.0346116	0.709053
ENSMUSG00000022211	Carmil3	capping protein regulator and myosin 1 linker 3 [Source:MGI Symbol;Acc:MGI:2448573]	-0.647703	0.0347246	0.709364
ENSMUSG00000015714	Cers2	ceramide synthase 2 [Source:MGI Symbol;Acc:MGI:1924143]	-0.200704	0.0347347	0.709364
ENSMUSG00000002204	Napsa	napsin A aspartic peptidase [Source:MGI Symbol;Acc:MGI:109365]	-0.378094	0.0347925	0.70981
ENSMUSG00000022769	Sdf2l1	stromal cell-derived factor 2-like 1 [Source:MGI Symbol;Acc:MGI:2149842]	-0.308274	0.0348868	0.710264
ENSMUSG00000111665	A930033M14Rik	RIKEN cDNA A930033M14 gene [Source:MGI Symbol;Acc:MGI:1925691]	-3.28342	0.0349044	1
ENSMUSG00000085311	Gm15445	predicted gene 15445 [Source:MGI Symbol;Acc:MGI:3707341]	-1.88482	0.0350561	0.712976
ENSMUSG00000020801	Med31	mediator complex subunit 31 [Source:MGI Symbol;Acc:MGI:1914529]	-0.405291	0.0352739	0.71446
ENSMUSG00000065509	Mir421	microRNA 421 [Source:MGI Symbol;Acc:MGI:3718516]	-3.36197	0.0354253	1
ENSMUSG00000040533	Matn1	matrilin 1, cartilage matrix protein [Source:MGI Symbol;Acc:MGI:106591]	-1.50126	0.0354997	0.717356
ENSMUSG00000026158	Ogfrl1	opioid growth factor receptor-like 1 [Source:MGI Symbol;Acc:MGI:1917405]	-0.288166	0.0355381	0.717356
ENSMUSG00000095753	Igkv4-53	immunoglobulin kappa variable 4-53 [Source:MGI Symbol;Acc:MGI:2686266]	-1.58981	0.0357658	0.718083
ENSMUSG00000054051	Ercc6	excision repair cross-complementing rodent repair deficiency, complementation group 6 [Source:MGI Symbol;Acc:MGI:1100494]	-0.241549	0.0357694	0.718083
ENSMUSG00000074529	Zfp972	zinc finger protein 972 [Source:MGI Symbol;Acc:MGI:1925953]	-1.46779	0.0361067	0.719818
ENSMUSG00000111116	Gm48065	predicted gene, 48065 [Source:MGI Symbol;Acc:MGI:6097392]	-1.01496	0.0362183	0.719818
ENSMUSG00000052396	Mogat2	monoacylglycerol O-acyltransferase 2 [Source:MGI Symbol;Acc:MGI:2663253]	-1.69441	0.0362247	0.719818
ENSMUSG00000026418	Tnni1	troponin I, skeletal, slow 1 [Source:MGI Symbol;Acc:MGI:105073]	-1.45189	0.0363412	0.719818
ENSMUSG00000047216	Cdh19	cadherin 19, type 2 [Source:MGI Symbol;Acc:MGI:3588198]	-0.975708	0.0363907	0.720076
ENSMUSG00000083596	Rpl21-ps15	ribosomal protein L21, pseudogene 15 [Source:MGI Symbol;Acc:MGI:3705426]	-0.213578	0.0365032	0.721578
ENSMUSG00000097685	Gm26646	predicted gene, 26646 [Source:MGI Symbol;Acc:MGI:5477140]	-2.79742	0.0366583	1
ENSMUSG00000079547	H2-DMb1	histocompatibility 2, class II, locus Mb1 [Source:MGI Symbol;Acc:MGI:95922]	-0.362051	0.0366855	0.722637
ENSMUSG00000001143	Lman2l	lectin, mannose-binding 2-like [Source:MGI Symbol;Acc:MGI:2443010]	-0.29629	0.0366969	0.722637
ENSMUSG00000022464	Slc38a4	solute carrier family 38, member 4 [Source:MGI Symbol;Acc:MGI:1916604]	-1.89757	0.0367033	0.722637
ENSMUSG00000101462	Gm3052	predicted gene 3052 [Source:MGI Symbol;Acc:MGI:3781230]	-1.6222	0.0368054	0.723925
ENSMUSG00000073197	5730507C01Rik	RIKEN cDNA 5730507C01 gene [Source:MGI Symbol;Acc:MGI:1917882]	-2.25142	0.0369689	0.726334
ENSMUSG00000096833	Igkv4-55	immunoglobulin kappa variable 4-55 [Source:MGI Symbol;Acc:MGI:2686370]	-1.55274	0.0370669	0.726334
ENSMUSG00000068220	Lgals1	lectin, galactose binding, soluble 1 [Source:MGI Symbol;Acc:MGI:96777]	-0.277649	0.0370749	0.726334
ENSMUSG00000072809	9330160F10Rik	RIKEN cDNA 9330160F10 gene [Source:MGI Symbol;Acc:MGI:3693095]	-0.973659	0.0373389	0.730051
ENSMUSG00000041935	AW549877	expressed sequence AW549877 [Source:MGI Symbol;Acc:MGI:2146232]	-0.309436	0.0374645	0.730336
ENSMUSG00000066551	Hmgb1	high mobility group box 1 [Source:MGI Symbol;Acc:MGI:96113]	-0.310826	0.037782	0.735073
ENSMUSG00000074800	Gm4149	predicted pseudogene 4149 [Source:MGI Symbol;Acc:MGI:3782325]	-0.526761	0.0378314	0.735308
ENSMUSG00000001225	Slc26a3	solute carrier family 26, member 3 [Source:MGI Symbol;Acc:MGI:107181]	-3.63461	0.0379592	1
ENSMUSG00000030657	Xylt1	xylosyltransferase 1 [Source:MGI Symbol;Acc:MGI:2451073]	-0.31194	0.0380687	0.738465
ENSMUSG00000116307	Gm49490	predicted gene, 49490 [Source:MGI Symbol;Acc:MGI:6155166]	-3.25617	0.0381694	1
ENSMUSG00000025854	Fam20c	family with sequence similarity 20, member C [Source:MGI Symbol;Acc:MGI:2136853]	-0.456932	0.0381954	0.738906
ENSMUSG00000038291	Snx25	sorting nexin 25 [Source:MGI Symbol;Acc:MGI:2142610]	-0.194885	0.0382038	0.738906
ENSMUSG00000107633	Gm44078	predicted gene, 44078 [Source:MGI Symbol;Acc:MGI:5690470]	-1.24116	0.0383788	0.740543
ENSMUSG00000076563	Igkv5-48	immunoglobulin kappa variable 5-48 [Source:MGI Symbol;Acc:MGI:3642817]	-0.729075	0.038401	0.740543
ENSMUSG00000021303	Gng4	guanine nucleotide binding protein (G protein), gamma 4 [Source:MGI Symbol;Acc:MGI:102703]	-2.72272	0.0384908	1
ENSMUSG00000038079	Tmem237	transmembrane protein 237 [Source:MGI Symbol;Acc:MGI:2138365]	-0.399537	0.0386424	0.741419
ENSMUSG00000020787	P2rx1	purinergic receptor P2X, ligand-gated ion channel, 1 [Source:MGI Symbol;Acc:MGI:1098235]	-0.424102	0.0386685	0.741419
ENSMUSG00000056145	AI504432	expressed sequence AI504432 [Source:MGI Symbol;Acc:MGI:2139742]	-0.377505	0.038672	0.741419
ENSMUSG00000114576	Naip3-ps1	NLR family, apoptosis inhibitory protein 3, pseudogene 1 [Source:MGI Symbol;Acc:MGI:1858253]	-1.26734	0.0387843	0.74272
ENSMUSG00000022548	Apod	apolipoprotein D [Source:MGI Symbol;Acc:MGI:88056]	-0.891217	0.0388167	0.74272
ENSMUSG00000006362	Cbfa2t3	core-binding factor, runt domain, alpha subunit 2, translocated to, 3 (human) [Source:MGI Symbol;Acc:MGI:1338013]	-0.234616	0.0388527	0.74272
ENSMUSG00000034435	Tmem30b	transmembrane protein 30B [Source:MGI Symbol;Acc:MGI:2442082]	-3.73146	0.0388584	1
ENSMUSG00000081752	Sms-ps	spermine synthase, pseudogene [Source:MGI Symbol;Acc:MGI:3705601]	-0.295169	0.0389236	0.742879
ENSMUSG00000057729	Prtn3	proteinase 3 [Source:MGI Symbol;Acc:MGI:893580]	-1.14816	0.0389364	0.742879
ENSMUSG00000024481	Lvrn	laeverin [Source:MGI Symbol;Acc:MGI:1921824]	-2.30103	0.0389455	1
ENSMUSG00000110125	Gm33148	predicted gene, 33148 [Source:MGI Symbol;Acc:MGI:5592307]	-2.24994	0.0390969	1
ENSMUSG00000028965	Tnfrsf9	tumor necrosis factor receptor superfamily, member 9 [Source:MGI Symbol;Acc:MGI:1101059]	-0.460716	0.0392042	0.745825
ENSMUSG00000018707	Dync1h1	dynein cytoplasmic 1 heavy chain 1 [Source:MGI Symbol;Acc:MGI:103147]	-0.191175	0.0392692	0.746342
ENSMUSG00000107134	Gm42528	predicted gene 42528 [Source:MGI Symbol;Acc:MGI:5662665]	-0.585457	0.0393489	0.74713
ENSMUSG00000022584	Ly6c2	lymphocyte antigen 6 complex, locus C2 [Source:MGI Symbol;Acc:MGI:3712069]	-0.477506	0.0398004	0.750032
ENSMUSG00000059659	Gm10069	predicted gene 10069 [Source:MGI Symbol;Acc:MGI:3641875]	-1.74676	0.0398783	0.750032
ENSMUSG00000033024	Klra9	killer cell lectin-like receptor subfamily A, member 9 [Source:MGI Symbol;Acc:MGI:1321153]	-0.733838	0.0398817	0.750032
ENSMUSG00000101223	4930568A12Rik	RIKEN cDNA 4930568A12 gene [Source:MGI Symbol;Acc:MGI:1923133]	-0.86473	0.0398824	0.750032
ENSMUSG00000034413	Neurl1b	neuralized E3 ubiquitin protein ligase 1B [Source:MGI Symbol;Acc:MGI:3643092]	-0.327591	0.0400598	0.750794
ENSMUSG00000051747	Ttn	titin [Source:MGI Symbol;Acc:MGI:98864]	-0.504523	0.0401021	0.750794
ENSMUSG00000020396	Nefh	neurofilament, heavy polypeptide [Source:MGI Symbol;Acc:MGI:97309]	-0.489771	0.0401124	0.750794
ENSMUSG00000076508	Igkv17-127	immunoglobulin kappa variable 17-127 [Source:MGI Symbol;Acc:MGI:3646891]	-0.49283	0.0402646	0.750794
ENSMUSG00000006301	Tmbim1	transmembrane BAX inhibitor motif containing 1 [Source:MGI Symbol;Acc:MGI:1916910]	-0.243903	0.0404102	0.752797
ENSMUSG00000091679	Vmn2r96	vomeronasal 2, receptor 96 [Source:MGI Symbol;Acc:MGI:3644514]	-1.20836	0.0405227	0.75347
ENSMUSG00000057262	Gm10020	predicted pseudogene 10020 [Source:MGI Symbol;Acc:MGI:3642192]	-1.10309	0.0406972	0.755552
ENSMUSG00000003271	Sult2b1	sulfotransferase family, cytosolic, 2B, member 1 [Source:MGI Symbol;Acc:MGI:1926342]	-0.878662	0.0408349	0.755552
ENSMUSG00000112794	Gm48878	predicted gene, 48878 [Source:MGI Symbol;Acc:MGI:6098630]	-1.00314	0.0409472	0.755552
ENSMUSG00000085016	Gm11335	predicted gene 11335 [Source:MGI Symbol;Acc:MGI:3705194]	-1.93089	0.0410531	0.755552
ENSMUSG00000031079	Zfp300	zinc finger protein 300 [Source:MGI Symbol;Acc:MGI:3045326]	-0.585609	0.0411039	0.755552
ENSMUSG00000060568	Fam78b	family with sequence similarity 78, member B [Source:MGI Symbol;Acc:MGI:2443050]	-1.03266	0.0411077	0.755552
ENSMUSG00000029484	Anxa3	annexin A3 [Source:MGI Symbol;Acc:MGI:1201378]	-0.302317	0.041244	0.756894
ENSMUSG00000094124	Ighv1-74	immunoglobulin heavy variable V1-74 [Source:MGI Symbol;Acc:MGI:4439634]	-0.510991	0.0415807	0.76079
ENSMUSG00000068226	Gm6723	predicted pseudogene 6723 [Source:MGI Symbol;Acc:MGI:3648054]	-3.02637	0.0419827	1
ENSMUSG00000056888	Glipr1	GLI pathogenesis-related 1 (glioma) [Source:MGI Symbol;Acc:MGI:1920940]	-0.334111	0.0420258	0.764838
ENSMUSG00000083017	Gm12163	predicted gene 12163 [Source:MGI Symbol;Acc:MGI:3650636]	-3.30314	0.0420281	1
ENSMUSG00000109216	Gm44907	predicted gene 44907 [Source:MGI Symbol;Acc:MGI:5753483]	-2.90561	0.0420372	1
ENSMUSG00000113101	Gm33424	predicted gene, 33424 [Source:MGI Symbol;Acc:MGI:5592583]	-3.55204	0.042106	1
ENSMUSG00000034452	Slc24a1	solute carrier family 24 (sodium/potassium/calcium exchanger), member 1 [Source:MGI Symbol;Acc:MGI:2384871]	-1.15304	0.0423183	0.764927
ENSMUSG00000078896	Zfp965	zinc finger protein 965 [Source:MGI Symbol;Acc:MGI:3779822]	-1.76146	0.0423248	0.764927
ENSMUSG00000019890	Nts	neurotensin [Source:MGI Symbol;Acc:MGI:1328351]	-1.56204	0.0423648	0.764927
ENSMUSG00000102742	Pcdhga11	protocadherin gamma subfamily A, 11 [Source:MGI Symbol;Acc:MGI:1935228]	-1.85689	0.0424269	0.764927
ENSMUSG00000020175	Rab36	RAB36, member RAS oncogene family [Source:MGI Symbol;Acc:MGI:1924127]	-0.597322	0.0424346	0.764927
ENSMUSG00000094102	Ighv9-2	immunoglobulin heavy variable V9-2 [Source:MGI Symbol;Acc:MGI:3643816]	-0.866688	0.0424372	0.764927
ENSMUSG00000102055	Gm28913	predicted gene 28913 [Source:MGI Symbol;Acc:MGI:5579619]	-1.06592	0.0424572	0.764927
ENSMUSG00000029433	Diablo	diablo, IAP-binding mitochondrial protein [Source:MGI Symbol;Acc:MGI:1913843]	-0.361517	0.0426283	0.767061
ENSMUSG00000070601	Vmn2r84	vomeronasal 2, receptor 84 [Source:MGI Symbol;Acc:MGI:3643367]	-0.491305	0.0426934	0.767081
ENSMUSG00000023903	Mmp25	matrix metallopeptidase 25 [Source:MGI Symbol;Acc:MGI:2443938]	-0.744683	0.0427736	0.767823
ENSMUSG00000021371	Mcur1	mitochondrial calcium uniporter regulator 1 [Source:MGI Symbol;Acc:MGI:1923387]	-0.249227	0.0430791	0.771775
ENSMUSG00000063450	Syne2	spectrin repeat containing, nuclear envelope 2 [Source:MGI Symbol;Acc:MGI:2449316]	-0.280525	0.0431503	0.771775
ENSMUSG00000024383	Map3k2	mitogen-activated protein kinase kinase kinase 2 [Source:MGI Symbol;Acc:MGI:1346873]	-0.256464	0.0433148	0.771877
ENSMUSG00000022610	Mapk12	mitogen-activated protein kinase 12 [Source:MGI Symbol;Acc:MGI:1353438]	-0.506269	0.0433826	0.771877
ENSMUSG00000108935	4930588G17Rik	RIKEN cDNA 4930588G17 gene [Source:MGI Symbol;Acc:MGI:1923170]	-2.54387	0.0434056	1
ENSMUSG00000027718	Il21	interleukin 21 [Source:MGI Symbol;Acc:MGI:1890474]	-1.49628	0.0434436	0.771877
ENSMUSG00000040009	Gnaz	guanine nucleotide binding protein, alpha z subunit [Source:MGI Symbol;Acc:MGI:95780]	-0.568589	0.0435347	0.771877
ENSMUSG00000094262	Igkv4-62	immunoglobulin kappa variable 4-62 [Source:MGI Symbol;Acc:MGI:3643587]	-1.75368	0.043818	0.775284
ENSMUSG00000029372	Ppbp	pro-platelet basic protein [Source:MGI Symbol;Acc:MGI:1888712]	-0.445205	0.0439158	0.776221
ENSMUSG00000107802	1700126G02Rik	RIKEN cDNA 1700126G02 gene [Source:MGI Symbol;Acc:MGI:1923898]	-0.932646	0.0439497	0.776221
ENSMUSG00000018845	Unc45b	unc-45 myosin chaperone B [Source:MGI Symbol;Acc:MGI:2443377]	-0.66396	0.0440054	0.77651
ENSMUSG00000003477	Inmt	indolethylamine N-methyltransferase [Source:MGI Symbol;Acc:MGI:102963]	-2.17771	0.0444165	0.78097
ENSMUSG00000020120	Plek	pleckstrin [Source:MGI Symbol;Acc:MGI:1860485]	-0.265818	0.0445717	0.781565
ENSMUSG00000026835	Fcnb	ficolin B [Source:MGI Symbol;Acc:MGI:1341158]	-1.22091	0.0447499	0.781565
ENSMUSG00000040867	Begain	brain-enriched guanylate kinase-associated [Source:MGI Symbol;Acc:MGI:3044626]	-0.632302	0.0447874	0.781565
ENSMUSG00000110195	Pde2a	phosphodiesterase 2A, cGMP-stimulated [Source:MGI Symbol;Acc:MGI:2446107]	-1.42524	0.0448861	0.781565
ENSMUSG00000015932	Dstn	destrin [Source:MGI Symbol;Acc:MGI:1929270]	-0.213533	0.0450302	0.781565
ENSMUSG00000024222	Fkbp5	FK506 binding protein 5 [Source:MGI Symbol;Acc:MGI:104670]	-0.394771	0.04508	0.781565
ENSMUSG00000074217	2210011C24Rik	RIKEN cDNA 2210011C24 gene [Source:MGI Symbol;Acc:MGI:1917384]	-1.61996	0.0452006	0.781565
ENSMUSG00000084989	Crocc2	ciliary rootlet coiled-coil, rootletin family member 2 [Source:MGI Symbol;Acc:MGI:3045962]	-1.13759	0.0452552	0.781565
ENSMUSG00000039395	Mreg	melanoregulin [Source:MGI Symbol;Acc:MGI:2151839]	-0.365371	0.0454045	0.781565
ENSMUSG00000094212	Trav14-3	T cell receptor alpha variable 14-3 [Source:MGI Symbol;Acc:MGI:3702149]	-1.88294	0.0454132	0.781565
ENSMUSG00000032268	Tmprss5	transmembrane protease, serine 5 (spinesin) [Source:MGI Symbol;Acc:MGI:1933407]	-1.79515	0.0454209	0.781565
ENSMUSG00000096953	Gm26571	predicted gene, 26571 [Source:MGI Symbol;Acc:MGI:5477065]	-1.82472	0.0455339	0.781565
ENSMUSG00000080727	C920021L13Rik	RIKEN cDNA C920021L13 gene [Source:MGI Symbol;Acc:MGI:1923991]	-0.53885	0.0455408	0.781565
ENSMUSG00000113010	Gm34084	predicted gene, 34084 [Source:MGI Symbol;Acc:MGI:5593243]	-1.00249	0.0456105	0.781565
ENSMUSG00000091449	Gm10269	predicted gene 10269 [Source:MGI Symbol;Acc:MGI:3642381]	-0.658623	0.0456326	0.781565
ENSMUSG00000079505	Gm11131	predicted gene 11131 [Source:MGI Symbol;Acc:MGI:3779386]	-0.451307	0.0456388	0.781565
ENSMUSG00000096054	Syne1	spectrin repeat containing, nuclear envelope 1 [Source:MGI Symbol;Acc:MGI:1927152]	-0.319901	0.0457615	0.782345
ENSMUSG00000082116	Gm12188	predicted gene 12188 [Source:MGI Symbol;Acc:MGI:3651945]	-1.94539	0.0457637	0.782345
ENSMUSG00000074264	Amy1	amylase 1, salivary [Source:MGI Symbol;Acc:MGI:88019]	-1.65405	0.0460168	0.784632
ENSMUSG00000037214	Thap1	THAP domain containing, apoptosis associated protein 1 [Source:MGI Symbol;Acc:MGI:1921004]	-0.372832	0.0461206	0.784672
ENSMUSG00000031297	Slc7a3	solute carrier family 7 (cationic amino acid transporter, y+ system), member 3 [Source:MGI Symbol;Acc:MGI:1100521]	-1.61948	0.0461926	0.784672
ENSMUSG00000026064	Ptp4a1	protein tyrosine phosphatase 4a1 [Source:MGI Symbol;Acc:MGI:1277096]	-1.4662	0.0462202	0.784672
ENSMUSG00000070426	Rnf121	ring finger protein 121 [Source:MGI Symbol;Acc:MGI:1922462]	-0.240763	0.0462931	0.784672
ENSMUSG00000107050	C030017G13Rik	RIKEN cDNA C030017G13 gene [Source:MGI Symbol;Acc:MGI:2441875]	-1.1868	0.0463373	0.784672
ENSMUSG00000056763	Cspp1	centrosome and spindle pole associated protein 1 [Source:MGI Symbol;Acc:MGI:2681832]	-0.232286	0.0465457	0.786499
ENSMUSG00000020038	Cry1	cryptochrome 1 (photolyase-like) [Source:MGI Symbol;Acc:MGI:1270841]	-0.277794	0.0465648	0.786499
ENSMUSG00000073664	Nbeal1	neurobeachin like 1 [Source:MGI Symbol;Acc:MGI:2444343]	-0.27625	0.0466842	0.787841
ENSMUSG00000103085	Gm38120	predicted gene, 38120 [Source:MGI Symbol;Acc:MGI:5611348]	-0.936998	0.0468566	0.789087
ENSMUSG00000000157	Itgb2l	integrin beta 2-like [Source:MGI Symbol;Acc:MGI:1277979]	-1.2083	0.0468964	0.789087
ENSMUSG00000031028	Tub	tubby bipartite transcription factor [Source:MGI Symbol;Acc:MGI:2651573]	-1.19811	0.046918	0.789087
ENSMUSG00000035337	Uchl4	ubiquitin carboxyl-terminal esterase L4 [Source:MGI Symbol;Acc:MGI:1890440]	-0.917705	0.0471437	0.790188
ENSMUSG00000025823	Pdia4	protein disulfide isomerase associated 4 [Source:MGI Symbol;Acc:MGI:104864]	-0.283045	0.0473069	0.791578
ENSMUSG00000038555	Reep2	receptor accessory protein 2 [Source:MGI Symbol;Acc:MGI:2385070]	-0.451277	0.0474099	0.792629
ENSMUSG00000032815	Fanca	Fanconi anemia, complementation group A [Source:MGI Symbol;Acc:MGI:1341823]	-0.353948	0.0474732	0.79267
ENSMUSG00000104092	A930014E01Rik	RIKEN cDNA A930014E01 gene [Source:MGI Symbol;Acc:MGI:1925848]	-3.59653	0.0474741	1
ENSMUSG00000095737	Igkv11-125	immunoglobulin kappa variable 11-125 [Source:MGI Symbol;Acc:MGI:3642338]	-0.960901	0.0475876	0.792955
ENSMUSG00000069045	Ddx3y	DEAD (Asp-Glu-Ala-Asp) box polypeptide 3, Y-linked [Source:MGI Symbol;Acc:MGI:1349406]	-0.171768	0.0476549	0.792955
ENSMUSG00000021636	Marveld2	MARVEL (membrane-associating) domain containing 2 [Source:MGI Symbol;Acc:MGI:2446166]	-0.391164	0.0476705	0.792955
ENSMUSG00000116480	Gm49512	predicted gene, 49512 [Source:MGI Symbol;Acc:MGI:6155203]	-1.70971	0.0478278	0.794231
ENSMUSG00000076822	Trav16n	T cell receptor alpha variable 16n [Source:MGI Symbol;Acc:MGI:4439761]	-1.4542	0.0478278	0.794231
ENSMUSG00000079186	Gzmc	granzyme C [Source:MGI Symbol;Acc:MGI:109256]	-1.83384	0.0480295	0.795572
ENSMUSG00000013584	Aldh1a2	aldehyde dehydrogenase family 1, subfamily A2 [Source:MGI Symbol;Acc:MGI:107928]	-0.838416	0.0483994	0.797681
ENSMUSG00000068614	Actc1	actin, alpha, cardiac muscle 1 [Source:MGI Symbol;Acc:MGI:87905]	-2.56923	0.0484071	1
ENSMUSG00000064360	mt-Nd3	mitochondrially encoded NADH dehydrogenase 3 [Source:MGI Symbol;Acc:MGI:102499]	-0.389586	0.0484479	0.797813
ENSMUSG00000028488	Sh3gl2	SH3-domain GRB2-like 2 [Source:MGI Symbol;Acc:MGI:700009]	-2.67916	0.0486958	1
ENSMUSG00000033417	Cacul1	CDK2 associated, cullin domain 1 [Source:MGI Symbol;Acc:MGI:1926082]	-0.220293	0.0489227	0.803923
ENSMUSG00000045519	Zfp560	zinc finger protein 560 [Source:MGI Symbol;Acc:MGI:1915280]	-0.397133	0.0490485	0.80394
ENSMUSG00000051980	Casr	calcium-sensing receptor [Source:MGI Symbol;Acc:MGI:1351351]	-3.53218	0.0490821	1
ENSMUSG00000004347	Pde1c	phosphodiesterase 1C [Source:MGI Symbol;Acc:MGI:108413]	-0.652671	0.0491801	0.80394
ENSMUSG00000092455	Gm20456	predicted gene 20456 [Source:MGI Symbol;Acc:MGI:5141921]	-1.4055	0.0491856	0.80394
ENSMUSG00000063001	Gm9701	predicted gene 9701 [Source:MGI Symbol;Acc:MGI:3780108]	-4.01185	0.0493608	1
ENSMUSG00000090273	Prr22	proline rich 22 [Source:MGI Symbol;Acc:MGI:2685392]	-0.807247	0.0494017	0.80394
ENSMUSG00000031007	Atp6ap2	ATPase, H+ transporting, lysosomal accessory protein 2 [Source:MGI Symbol;Acc:MGI:1917745]	-0.199199	0.0494264	0.80394
ENSMUSG00000027676	Ccdc39	coiled-coil domain containing 39 [Source:MGI Symbol;Acc:MGI:1289263]	-0.399804	0.0494993	0.80394
ENSMUSG00000111167	Gm39321	predicted gene, 39321 [Source:MGI Symbol;Acc:MGI:5622206]	-0.608632	0.0495356	0.80394
ENSMUSG00000111605	4632418H02Rik	RIKEN cDNA 4632418H02 gene [Source:MGI Symbol;Acc:MGI:1925515]	-1.5521	0.0496057	0.80394
ENSMUSG00000086728	Man2c1os	mannosidase, alpha, class 2C, member 1, opposite strand [Source:MGI Symbol;Acc:MGI:1924044]	-0.742173	0.0496143	0.80394
ENSMUSG00000033487	Fndc3a	fibronectin type III domain containing 3A [Source:MGI Symbol;Acc:MGI:1196463]	-0.232077	0.0496476	0.80394
ENSMUSG00000080779	Gm8731	predicted gene 8731 [Source:MGI Symbol;Acc:MGI:3644566]	-3.90234	0.0496696	1
ENSMUSG00000116898	AC113006.1	novel transcript	-1.35324	0.0497776	0.80394
ENSMUSG00000071715	Ncf4	neutrophil cytosolic factor 4 [Source:MGI Symbol;Acc:MGI:109186]	-0.314841	0.0498385	0.80394
ENSMUSG00000106601	Ighv1-70	immunoglobulin heavy variable 1-70 [Source:MGI Symbol;Acc:MGI:3644620]	-2.07477	0.0499117	0.80394
ENSMUSG00000019929	Dcn	decorin [Source:MGI Symbol;Acc:MGI:94872]	-0.544776	0.0499785	0.80394
